# Supplementary material for: Prevalence of SARS-CoV-2 antibodies in the Palestinian population: A primary health center-based cross-sectional study
Source: PLoS One. 2021 Oct 8;16(10):e0258255. doi: 10.1371/journal.pone.0258255 (PMC8500452; doi:10.1371/journal.pone.0258255)
Supplement: S1 Data — (XLSX) [file pone.0258255.s001.xlsx]

## Sheet: Sheet1
District	Serial_Num	Result	Titer	Age	Residence	Job describtion	Sex	MariatalS	Smoking	Blood group	NCD	HTN	DN	CVD	Respiratoy_D	CRD	Cancer	Immunodeficiency	Flu_Previus_3Months	Flu_Severity	Hx_Flu	Flu_Vaccine	Flu_contact	COVID_Contact	Place_COVID_Contact	COVID_Diagnosis	COVID_Dx2	COVID_like_Symptoms	Fever	Cough	Sore_thoat	Diarrehea	Dyspnea	Headach	Hyposmia	Dizzy	ageusia	Muscle_Ache	Rec_Vomiting	Rhinorrehea	Anosmia	Mask_Use	Mask_Type	Soap_water	Hygiene
10	1520	0		85	2	7	2	5	1	999	1			1					2		1	1	2	2		2		2																2	3
6	620	0		80	1	6	1	2	2	999	1	1	1						2		1	2	2	2		2		2														1	1	1	1
10	527	1	2.75	78	2	7	1	2	1	999	1	1							2		2	1	2	2		2		2														3	1	4	4
1	19	0		77	2	7	2	5	1	999	1	1							2		2	2	2	2		2		2														4	4	1	5
1	114	0		77	2	6	1	2	1	7	2								2		2	2	2	2		2		2														4	4	2	2
10	1207	0		77	2	999	2	2	1	5	1							1	2		2	2	2	2		2		2														1	1	1	1
5	1733	0		77	2	6	1	2	1	3	2										2	2	2	2		2		2														1	1	1	3
3	762	0		77	2	7	2	5	1	7	1	1	1						2		2	2	2	2		2		2														3		1	1
1	36	0		76	2	7	1	2	1	999	1	1	1	1					2		2	1	2	1	2	2		2														4	4	1	5
10	451	1	1.06	75	1	5	1	2	1	7	2								2		2	1	2	1		2		2														2	1	1	3
10	540	0		75	2	7	1	5	1	999	1	1	1		1				1	3	1	1	2	2		2		2														1	1	1	3
1	101	0		74	2	7	2	2	1	999	1		1			1			1	1	2	2	1	2		2		1		1	1											1	4	1	5
10	1501	1	41.88	74	2	7	1	2	1	1	1	1							2		1	1	2	2		2		2														2	3	2	1
6	621	0		74	1	7	2	2	1	999	1	1	1	1					2		1	2	2	2		2		2														1	1	1	1
3	760	0		74	2	7	1	2	1	8	1	1	1						2		1	1	2	2		2		2														1	1	1	1
3	811	0		74	2	7	2	5	1	7	1		1					1	2		1	2	2	2		2		2														3	1	1	3
3	812	0		74	2	7	2	5	1	1	1	1							1	3	2	2	2	2		2		2														4	1	2	5
5	1753	0		74	1	7	2	2	1	5	1	1	1	1					2		2	2	2	2		2		2														1	1	1	1
1	67	0		73	1	7	1	2	1	8	1		1						2		2	2	2	2		2		2														2	1	1	1
1	71	1	81.15	73	2	7	1	2	1	3	1	1							1	4	1	2	2	2		2		1						1								1	1	1	1
10	514	1	103.6	73	2	6	1	2	1	7	1		1						1	2	2	2	2	1	2	1	2020-09-15	2								1						1	1	1	1
9	1066	0		73	2	7	2	5	1	999	1	1	1						2		1	1	2	2		2		2														1	1	1	1
11	1425	0		73	2	6	1	2	1	999	1	1	1						2	1	2	2	2	2		2		2														1	1	1	4
2	281	0		73	2	6	2	2	1	8	1	1	1						2		2	2	2	2		2		2														3		1	3
1	11	0		72	1	5	1	5	1	3	2								2		2	1	2	2		2		2														1	4	1	1
1	91	0		72	1	6	1	2	2	1	1				1				2		2	1	2	2		2		2														1	4	1	3
10	1503	0		72	2	7	2	5	1	1	1		1		1				2		1	1	2	2		2		2														2	4	1	1
5	1713	0		72	1	6	1	2	1	7	2								2		1	2	1	2		2		2														1	1	1	3
5	1755	0		72	1	7	2	2	1	3	1		1	1					2		2	2	1	2		2		2														1	1	1	2
7	958	0		71	2	7	1	2	1	999	2								1	3	2	2	2	2		2		2														2	1	1	1
10	1254	0		71	2	7	2	2	1	1	1	1	1	1					1	3	1	2	1	1	2	2		2														2	1	1	3
1	103	1	161.1	70	2	6	1	2	1	1	1	1	1						2		2	1	2	2		2		2														3	3	1	4
11	1408	0		70		7	1	2	2	999	1	1							2		2	2	2	2		2		2														3	3	2	3
1	34	0		70	2	7	2	2	1	1	1	1							1	2	2	2	1	2		2		2														1	1	1	1
2	243	0		70	3	6	1	2	1	5	2								2		2	2	2	2		2		2														3	1	2	3
3	841	0		70	2	5	1	2	2	999	2								2		1	2	2	2		2		2														1	1	1	1
5	1704	0		70	2	6	1	2	3	7	1	1	1						2		1	1	1	2		2		2														3	1	1	3
5	1706	0		70	1	7	2	5	1	1	1	1	1						2		2	2	2	2		2		2														2	1	1	5
6	623	0		70	1	7	1	2	1	999	1		1						2		2	2	2	2		2																1		2	2
1	41	1	180.4	69	1	6	1	5	1	7	1			1					1	1	2	1	2	2		1	2020-08-28	1							1		1					1	4	1	1
4	1641	0		69	2	7	1	2	1	7	1		1						2		2	2	2	1	2	2		2														2	3	1	2
10	534	1	182.4	69	2	6	1	2	1	7	1	1	1	1					2		1	2	2	2		2		2														1	1	1	2
3	754	0		69	2	5	1	2	3	1	1		1						2		1	2	2	2		2		2														2	1	1	3
3	769	1	70.03	69	2	6	1	2	1	7	1	1	1	1	1		1		2		2	2	2	2		2		2														1	1	1	2
10	1524	0		69	2	6	1	2	2	3	1		1						1	4	1	2	1	2		2		1			1											3	1	1	2
10	1535	0		69	2	7	1	2	1	5	1		1						1	5	1	2	2	2		2		2														3	1	2	2
4	1608	0		69	1	5	1	2	1	3	2								2		2	2	2	2		2		2														1	1	1	1
5	1708	0		69	1	5	1	2	2	7	1		1						2		2	2	2	2		2		2														1	1	1	1
10	1269	1	43.79	68	2	999	1	2	3	3	1	1	1						1	3	1	1	2	2	2			2														4	3	4
10	1510	1	143.7	68	2	7	2	2	1	1	1		1						1	3	1	2	2	2		2		1		1	1	1		1			1	1		1	1	3	3	2	1
4	1640	0		68	2	5	1	2	2	7	2								2		1	1	2	2				2														3	3	2	2
10	403	0		68	1	5	1	2	1	8	1	1							2		2	2	2	2		2		2														1	1	1	4
6	658	0		68	2	5	1	2	1	999	2								2		1	2	2	1	1	2		2														2	1	1	1
6	668	0		68	2	5	1	2	1	999	2		1	1					2		1	2	2	2		2		2														1	1	1	4
9	1008	0		68	2	999	1	2	1	7	1	1	1		1				1	1	1	2	2	2		2		2														1	1	1	1
11	1422	0		68	2	7	2	2	1	999	2								2	1	1	2	2	2		2		2														1	1	1	3
5	1738	1	59.63	68	1	5	2	5	1	1	1	1							2		2	2	2	1	2	2		1		1	1		1	1		1	1	1	1	1		1	1	1	2
3	759	0		68	2	6	1	2	3	8	1	1		1					2		1	2	1	2		2		2														3		1	3
10	1550	1	166.4	68	2	7	2	2	1	999	1	1	1						2		2	2	2	2		2		2														4		1	2
6	661	0		67	2	7	2	2	1	999	1	1							2		2	1	2	2		2		2														3	3	1	3
1	147	1	146.3	67	2	5	2	2	1	7	1	1		1					1	2	1	2	2	1	2	1	2020-09-15	1		1				1				1				2	1	1	1
2	213	0		67	1	7	2	5	1	7	1		1						2		1	1	2	2		2		2														1	1	1	3
10	493	1	9.74	67	2	7	2	4	2	7	1		1						2		2	2	1	1	1	2		1		1	1											3	1	1	2
6	600	0		67	1	7	1	2	2	8	1	1	1	1					2		2	1	2	2				2														1	1	2	2
3	844	1	123.1	67	1	6	1	2	1	1	1	1							2		2	2	2	2		2		2														3	1	1	2
3	849	1	1.47	67	1	7	2	2	1	1	1	1	1	1					1	3	2	2	1	1	2	2		2														1	1	1	4
9	1076	0		67	2	7	1	2	1	999	1	1	1			1			2		2	2	2	2		2		2														2	1	1	1
10	1247	1	42.46	67	1	4	1	2	1	1	1	1		1					1	3	1	2	2	1	2	1	2020-08-05	1	1						1		1					1	1	1	4
8	1308	1	97.54	67	1	7	2	2	1	999	1	1	1			1			1	1	2	2	2	1	2	1	2020-04-20	2														3	1	1	4
11	1427	0		67	2	6	1	2	3	1	1	1		1					2		1	1	1	2		1	2020-08-01	1		1												1	1	2	2
10	1522	0		67	2	7	2	2	1	2	1			1					1	3	1	2	1	2		2		1			1			1				1				1	1	1	2
4	1604	1	2.7	67	1	7	2	2	1	1	1	1							1	5	1	2	2	2		2		2														1	1	1	1
4	1613	0		67	1	7	2	2	1	1	1	1	1						2		2	2	2	2		2		2														2	1	1	5
5	1756	0		67	1	2	1	2	2	1	1	1	1	1		1			2		1	2	2	2				2														1	1	1	1
1	16	0		66	2	7	1	2	1	999	1	1	1		1				2		2	2	2	2		2		2														4	4	3	4
1	88	0		66	2	7	1	2	1	999	1	1	1	1					2		2	1	1	1	2	2		2														4	4	4	3
1	135	1	77.18	66	3	6	2	2	1	7	1	1	1						2		2	1	1	1	2	1	2020-09-22	1						1								1	1	1	1
1	157	0		66	3	7	2	2	1	1	1		1						2		2	2	2	2		2		2														2	1	1	1
2	268	0		66	2	4	1	2	1	1	1	1							2		2	2	2	2		2		2														2	1	1	3
2	304	1	129.8	66	2	7	2	2	1	7	1	1	1						1	2	1	1	1	1	2	2		1	1					1		1		1				1	1	1	2
7	932	0		66	2	7	1	2	1	1	1	1							2		1	2	2	2		2		2														1	1	1	1
9	1006	1	121.4	66	1	6	1	2	1	1	1	1	1						2		2	2	2	2		2		1		1				1				1				3	1	3	5
9	1054	0		66	3	7	1	2	1	999	1		1						2		2	2	2	1	1	1	2020-09-24	1	1	1	1	1	1	1	1			1	1			1	1	1	1
10	1209	0		66	2	999	1	2	3	999	1			1					2		1	2	2	2		2		2														3	1	1	5
4	1623	0		66	2	5	1	2	1	1	2								1	2	2	2	2	2		2		1		1												2	1	2	3
5	1719	0		66	2	6	1	2	2	7	2								2		2	2	2	2		2		2														1	1	1	4
1	5	0		65	2	7	1	2	3	3	1	1							2		2	2	2	2		2		2														4	4	1	4
1	156	1	172	65	1	7	2	2	1	1	1	1							2		1	2	2	2		2		2														2	1	1	1
10	417	0		65	1	5	1	2	1	1	1	1	1	1					2		2	2	2	2		2		2														2	1	1	2
10	447	1	182.5	65	1	7	1	2	2	3	1	1	1						1	1	1	2	1	2		2		1					1	1								1	1	1	3
10	475	0		65	1	7	1	2	2	7	1	1	1						2		1	2	2	2		2		2														4	1	2	3
10	516	0		65	2	7	1	2	1	1	1						1		1	3	2	2	1	1	2	2		1	1	1	1		1	1			1				1	3	1	1	4
6	657	0		65	2	7	1	2	3	1	1	1	1	1					2		2	2	2	2		2		2														1	1	1	1
7	933	1	139	65	2	7	1	2	1	3	2								1	3	1	2	1	2		1	2020-07-10	1	1	1		1	1					1	1			3	1	3	5
7	970	0		65	2	4	1	2	1	3	1		1						2		1	2	2	2		2		2														3	1	1	5
9	1049	1	128.6	65	2	7	2	2	1	999	1	1							1	4	2	2	2	2		2		2														1	1	1	1
9	1052	1	152.4	65	1	7	2	5	1	7	1	1	1		1				2		1	2	2	1	2	1	2020-11-21	1		1	1		1		1		1	1		1		1	1	1	1
11	1426	0		65	2	5	1	2	1	3	2								2	2	2	2	2	2		2		2														2	1	1	5
10	1529	0		65	2	7	2	2	1	1	1	1	1						1	3	1	2	1	2		2		2														2	1	2	2
5	1716	0		65	2	6	1	2	3	7	1		1	1	1			1	2		1	2	1	2		2		2														3	1	2	4
6	174	0		64	1	1	1	2	1	3	999								999		999	999	999	999		999		999														999	999	999	999
2	214	0		64	2	7	2	2	1	3	1	1	1	1					2		2	1	2	2		2		2														2	1	1	4
10	461	1	103.6	64	1	7	2	4	1	999	1	1	1	1					1	3	2	1	2	2		2		1			1			1		1				1		1	1	1	1
10	474	1	32.35	64	1	7	2	2	1	999	1	1							2		1	1	1	2		2		2														2	1	1	1
10	531	1	40.82	64	2	5	2	2	2	7	1	1	1	1	1				1	3	1	1	2	2		2		2														2	1	1	1
3	801	0		64	1	4	1	2	1	999	1	1	1						2		2	2	2	2		2		2														3	1	1	3
7	900	0		64		5	1	2	1	8	1	1	1	1					1	2	2	2	2	2		2		2														2	1	1	4
7	960	1	140.1	64	2	7	1	2	1	999	1		1						2		1	2	2	2		2		2														2	1	1	3
4	1651	0		64	2	7	2	2	1	1	1	1							2			2	2	2		2		2														4	1	1	3
5	1754	1	13.98	64	1	7	2	5	1	3	1		1				1		2		1	2	2	2		2		2														2	1	1	1
1	6	0		63	1	7	1	2	3	7	1	1				1			2		1	2	1	1	2	2		2														4	4	3	5
1	90	0		63	1	7	2	2	1	5	1	1		1					2		2	2	1	1	2	2		2														4	4	2	4
1	97	0		63	1	7	2	2	1	999	2								1	1	2	2	1	1	2	2		2														3	4	1	4
1	33	0		63	1	7	2	5	1	999	1	1	1						2		2	2	2	2		2		2														1	1	1	1
1	151	1	110	63	1	7	2	2	1	999	1		1	1					1	2	1	1	2	2		2		1		1	1	1	1	1	1	1	1	1		1	1		1	1	1
1	160	0		63	2	7	2	2	1	7	1	1	1						2		1	2	2	2		2		2														1	1	1	1
1	162	1	142.4	63	1	7	2	2	1	7	2								2		2	2	1	2		1	2020-10-15	1													1	1	1	1	1
2	274	0		63	1	7	2	5	1	3	1	1		1			1		1	3	1	2	2	2		2		2														2	1	1	2
10	432	1	13.25	63	1	7	2	2	1	999	1	1	1	1					2		1	2	1	2		2		2														1	1	1	1
9	1065	0		63	2	7	2	2	1	999	2								1	1	1	2	1	1	1	2		1	1	1	1			1	1			1				1	1	1	1
10	1540	0		63	2	5	1	2	1	999	1		1						1	3	1	2	1	1	1	2		2														1	1	1	1
10	1543	0		63	2	5	1	2	1	999	1	1	1	1					2		1	1	2	2		2		2														2	1	1	2
10	1544	0		63	2	999	1	2	1	999	1		1						2		2	1	2	2		2		2														1	1	1	2
10	1545	0		63	2	5	1	2	2	999	1	1	1						1	3	1	2	1	1	2	2		2														1	1	1	1
4	1600	0		63	1	5	1	2	1	7	1	1							2		2	2	2	2		2		2														1	1	1	1
4	1607	0		63	1	5	1	2	1	4	2								2		2	2	2	2		2		2														1	1	1	1
1	46	0		62	2	7	2	2	1	999	2								2		2	2	2	2		2		2														3	4	1	1
1	25	0		62	2	7	1	2	2	999	1		1						2		2	2	2	2		2		2														3	1	1	1
1	153	1	71.18	62	2	7	1	2	1	999	1	1	1						2		1	1	2	1	2	1	2020-07-01	1			1		1									1	1	1	1
10	509	0		62	2	7	2	2	1	999	1	1	1					1	1	3	1	1	2	2		2		2														3	1	1	2
10	526	1	173.6	62	2	7	2	2	1	999	1	1	1	1					2		2	1	2	2		2		1	1	1			1	1				1				2	1	2	2
10	533	1	174.2	62	2	7	2	2	1	7	1				1				2		1	2	1	1	2	2		2														1	1	1	2
6	618	0		62	2	6	2	2	1	7	1	1	1						2		2	2	2	2		2		2														1	1	1	2
6	682	1	18.59	62	2	7	2	1		999	1								2			2	2	2		2		2														1	1	1	1
3	851	0		62	3	7	2	2	1	999	1	1		1	1			1	1	3	1	2	2	2		2		2														2	1	1	3
7	972	0		62	2	7	2	2	1	3	2								2		2	2	2	2		2		2														2	1	1	1
9	1021	0		62	2	6	1	2	1	1	1	1	1	1					1	1	1	1	1	1	2	2		2														1	1	1	2
10	1241	0		62	2	5	1	2	2	7	1	1						1	1	4	2	2	2	2	2			2														1	1	2	2
10	1246	1	175	62	2	999	2	5	1	1	1	1	1	1					1		2	2	2	1	2	2		1		1												3	1	1	4
8	1318	0		62	3	7	1	2	2	7	1	1	1	1					2		2	2	1	2		2		2														2	1	1	3
3	755	0		62	2	6	2	5	1	1	1	1	1						2		1	1	1	2		2		2														3		1	2
1	45	0		61	2	5	1	2	1	3	1		1						2		2	1	1	1	2	2		2														3	4	2	3
1	105	0		61	2	7	2	2	1	999	1		1	1					2		2	2	1	1	2	2		2														4	4	3	5
10	1216	0		61	1	999	1	2	1		1	1	1						2		2	2	1	2				2														3	3	2	4
1	66	0		61	2	7	1	2	1	7	1		1						2		1	1	2	2		2		1	1					1				1				2	1	1	1
10	472	0		61	1	7	1	2	1	999	2								2	2	2	2	2	2		2		2														2	1	1	1
10	498	0		61	2	6	1	2	1	7	2								2		1	1	2	2		2		2														1	1	1	3
10	504	0		61	2	6	1	2	1	1	1			1					2		2	1	2	2		2		2														1	1	1	1
10	524	0		61	2	6	1	2	1	7	1	1	1						2		1	1	2	2		2		2														2	1	1	1
6	632	0		61	1	7	1	1	1	1	1		1						2		2	2	2	2		2		2														1	1	1	1
6	633	0		61	1	6	1	2	2	1	2								2		2	2	2	2				2														1	1	1	1
6	660	0		61	1	7	2	2	1	1	1	1							2		1	2	2	2		2		2														1	1	1	2
6	677	0		61	2	7	2	2	1	999	1	1							2		2	2	2	2		2		2														1	1	1	1
3	753	0		61	2	6	1	2	1	7	1		1						2		2	2	2	2		2		2														3	1	2	2
3	802	0		61	1	4	1	2	2	7	1	1	1						2		1	1	2	2		2		2														2	1	1	1
3	859	0		61	1	6	2	3	1	1	1	1	1						2		1	1	2	2		2		2														2	1	1	2
7	910	0		61	2	7	2	2	2		1	1	1	1					2		2	2	2	2		2		2														3	1	2	3
9	1013	0		61	1	6	1	2	2	1	1		1						2			2	1	2		2		2														1	1	4	2
9	1040	0		61	1	7	1	2	2	999	1		1	1					2		1	2	2	1		2		2														1	1	1	1
9	1056	0		61	1	6	1	2	2	7	2								1	2	1	1	1	2		2		2														1	1	1	1
10	1270	0		61	2	999	2	2	1	999	1	1	1	1					1	3	1	1	2	2		2		2														1	1	2	5
8	1304	0		61	2	7	2	2	1	999	1	1							1	2	1	1	2	2		2		1	1	1			1									3	1	2	2
10	1518	0		61	2	7	2	2	1	999	1	1		1					2		1	1	1	2		2		1	1	1		1		1				1				2	1	2	3
2	307	0		61	1	7	2	2	1	1	1	1	1						2		1	2	2	2		2		2														4		1	2
1	93	0		60	2	7	2	2	1	7	1	1	1		1				1	1	1	1	1	1	2	2		2														4	4	1	5
1	94	0		60	1	7	2	2	2	999	1	1	1						2		2		1	2		2		2														1	4	1	1
1	102	0		60	2	6	1	2	3	3	1			1					2		2	2	2	2		2		2														1	4	1	2
1	107	1	1.27	60	2	7	2	2	1	999	1	1				1			1	1	1	1	2	1	2	1	2020-11-01	1		1	1	1		1	1		1	1	1		1	3	4	1	5
1	115	0		60	2	6	1	2	1	999	1	1	1	1					2		2	2	2	2		2		2														1	4	2	2
10	436	0		60	1	7	1	2	3	7	1		1						2		1	2	2	2		2		2														1	3	1	3
10	1205	1	25.59	60	2	999	2	2	1	7	1	1	1						2		1	2	2	2		2		2														3	3	1	4
4	1645	0		60	2	7	2	2	1	7	1	1							2		1	2	2	2		2		2														3	3	2	3
1	24	1	123.7	60	2	7	2	2	1	3	1	1	1						2		1	2	2	2		2		2														2	1	1	1
1	137	0		60	2	6	2	2	1	7	1	1							2		1	2	2	2		2		2														1	1	1	1
6	171	0		60	1	2	1	2	2	7	2								2		2	2	2	2		2		2														1	1	1	1
10	401	0		60	1	7	1	2	1	7	1		1						2		2	1	2	2		?		2														2	1	1	2
10	430	0		60	1	7	2	2	1	7	1						1		2		2	2	1	2		2		2														1	1	1	5
10	463	1	38.87	60	1	7	2	2	2	999	1	1	1	1					2		2	1	2	2		2		2														1	1	1	4
10	473	1	209.8	60	1	7	2	2	1	999	2								2	1	2	2	2	2		2		2														2	1	2	2
6	700	0		60	1	9	1	2	3	999	1				1				2		2	1	2	2				2														1	1	1	1
3	809	0		60	1	3	1	2	1	1	1	1	1						2		1	2	2	1	1	2		2														1	1	1	2
3	817	0		60	2	7	2	2	1	7	2								2		1	2	2	2		2		2														2	1	1	1
7	921	0		60	2	7	2	2	2	1	1	1	1	1		1			1	4	1	2	2	2		2		2														2	1	1	2
10	1218	0		60	1	5	1	2	2	1	1		1						2		2	1	2	2				2														1	1	1	2
10	1227	0		60	1	7	2	2	1	5	1	1	1		1				1	3	1	1	1	2		2		2														3	1	3	3
10	1248	0		60	1	999	2	5	1	1	1	1	1		1				2		1	1	1	2		2		1						1		1		1				2	1	1	3
8	1302	0		60	1	5	1	2	1	1	1	1	1						2		1	2	2	2		2		2														2	1	2	2
8	1311	0		60	1	7	2	5	1	7	1	1	1						2		2	2	2	2		2		2														4	1	1	3
11	1404	0		60	1	7	2	2	1	999	1		1						2	2	2	2	2	2		2		2														1	1	1	1
10	1548	0		60	2	7	2	2	1	999	1	1	1						1	3	1	1	2	2		2		2														1	1	1	1
10	1549	1	27.19	60	2	7	2	2	1	999	1		1					1	1	4	1	2	2	2		2		2														1	1	1	2
5	1758	0		60	1	4	1	2	2	1	1		1						2		2	2	2	2				2														2	1	2	5
3	757	0		60	2	7	1	2	3	1	1	1	1						2		2	2	2	2		2		2														3		1	1
4	1635	0		60	2	6	1	2	1	7	2								2		1	2	2	2		2		2														3		1	3
1	92	0		59	2	5	1	2	2	7	1		1						1	4	2	2	1	1	2	2		2														3	4	1	1
1	126	0		59	2	3	1	2	3	1	1	1							2		2	2	2	2		2		2														1	1	1	1
2	333	0		59	2	7	2	2	1	1	1	1	1	1	1				2		1	2	2	2		2		2														2	1	1	4
10	406	0		59	1	5	1	2	3	999	1	1	1		1				2		1	2	2	2		2		1	1	1			1			1						1	1	1	3
10	464	0		59	1	3	2	2	1	1	2								2		2	2	2	2		2		2														1	1	1	1
10	490	0		59	1	999	1	2	2	1	1		1	1							2	1	1	2		1	2020-06-15	1					1	1						1		1	1	1	1
6	611	0		59	2	7	2	2	1	999	1	1	1						2		1	2	2	2		2		2														4	1	2	5
6	670	1	1.85	59	2	7	2	2	1	7	1	1	1						2		1	2	1	2		2		2														2	1	1	1
3	852	0		59	1	7	2	2	1	7	1			1					2		1	2	2	2		2		2														2	1	1	3
7	959	1	195.6	59	2	7	2	2		999	1	1	1						1	4	1	2	1	1	2	2		2														1	1	1	1
9	1067	0		59	2	7	2	2	1	999	1		1						2		1	2	2	2		2		2														1	1	1	1
10	1172	1	36.91	59	3	2	1	2	1	2	1		1						2		1	2	2	2		1	2020-08-17	2														1	1	1	1
2	327	0		59	2	7	2	5	1	1	1						1		1	3	1	2	2	2		2		2														3		1	3
1	74	0		58	2	7	2	1	1	999	1	1	1						2		1	1	2	2		2		2														2	1	1	1
1	124	0		58	3	7	2	1	1	1	2								1	4	1	2	2	2		2		2														2	1	1	1
1	142	1	72.71	58	1	1	2	2	1	7	2								1	4	1	1	2	2		1	2020-07-04	1	1		1	1		1								1	1	1	1
1	150	0		58	2	7	2	5	1	999	1		1						2		2	2	1	2		2		2														1	1	1	1
2	226	1	6.71	58	1	5	1	2	2	1	1	1	1						2		1	2	2	2		2		2														3	1	1	5
10	424	0		58	1	5	1	2	2	999	2								1	4	1	1	2	2		2		2														1	1	1	2
10	442	1	158.8	58	1	2	1	2	1	1	1		1						1	1	2	2	2	1	1	1	2020-07-01	1	1	1	1		1				1	1	1		1	2	1	1	2
10	532	1	134.3	58	2	7	2	2	1	999	1	1		1					2		1	2	1	2		2		1	1	1	1		1	1		1		1				1	1	1	1
6	607	1	2.02	58	3	5	2	1	1	8	1	1							1	1	2	2	1	1	1	1	2020-08-01	1						6				10		12		1	1	1	1
6	667	1	122.6	58	2	7	2	2	1	999	2								2		1	2	2	2		2		2														3	1	1	3
6	669	0		58	2	7	2	2	1	999	1		1						2		2	2	2	2		2		2														3	1	1	2
6	674	1	83.35	58	3	7	2	5	3	1	2	1	1						2		1	2	1	1	2	2		2														1	1	1	1
3	803	0		58	1	3	2	2	1	7	1	1							2		1	1	2	2		2		2														1	1	1	1
3	804	0		58	3	7	2	2	1	1	1	1	1					1	1	3	1	2	2	2		2		2														4	1	1	3
3	813	0		58	2	7	2	5	2	7	1	1	1	1					2		2	2	2	2		2		2														3	1	1	1
3	814	1	104.5	58	2	7	2	2	1	1	1	1	1						2		2	2	2	2		2		2														1	1	2	1
3	833	0		58	1	7	2	2	1	7	1	1			1				2		1	2	2	2		2		2														1	1	1	1
7	964	0		58	2	7	2	2	1	1	1	1							2		2	2	2	2		2		2														1	1	1	1
7	978	0		58	2	7	2	4	1	7	2								2		1	2	1	2		2		2														1	1	1	1
9	1018	0		58	2	5	1	2	1	7	1		1						2		2	2	1	2		2		2														1	1	2	3
9	1051	1	8.31	58	1	7	2	5	1	999	1		1	1					2		1	2	2	2		2		2														1	1	1	1
9	1074	1	12.87	58	2	7	2	2	1	7	1		1						2		2	2	2	2		2		2														3	1	1	5
10	1170	0		58	1	2	2	2	1	7	2								2		2	2	1	1	1	2		2														2	1	1	2
10	1178	0		58	2	5	1	2	1	1	1	1	1						1	3	1	1	1	1	1	2		1	1	1				1								1	1	1	1
10	1224	0		58	1	5	1	2	1	7	2								2		2	2	2	2				2														2	1	2	3
10	1272	0		58	2	999	2	2	1	7	1	1	1			1			1	1	1	2	2	2		2		1		1		1		1		1						3	1	1	1
10	1277	0		58	2	2	2	2	1	7	2								2		1	2	1	2		1		1														1	1	1	1
11	1406	0		58	2	5	1	2	1	1	1		1						2		1	2	2	2		2		2														3	1	4	5
11	1411	0		58	1	999	1	2	2	7	1		1						2		2	2	2	2		2		2														1	1	1	1
2	301	1	19.96	58	2	5	1	2	1	3	2								2		2	2	1	2		2		2														3		1	4
2	306	0		58	2	3	2	2	1	1	1	1							2		1	2	1	2		2		2														3		1	3
1	12	1	108.3	57	1	7	2	2	1	999	1	1					1	1	2		1	2	2	2		2		2														4	4	1	5
1	14	1	124.8	57	1	5	1	2	1	1	1		1						2		1	2	2	2		2		2														4	4	3	3
1	43	0		57	2	5	1	2	1	999	1	1	1						2		2	2	2	1	2	2		2														3	4	1	5
10	1228	0		57	1	7	2	2	1	7	1	1	1						2		1	2	2	2				2														3	3	3	3
1	164	1	145.1	57	1	7	2	5	1	7	1	1	1						2		2	2	2	2		2		2														2	1	1	1
10	425	0		57	1	999	2	2	1	7	1	1							2		1	2	2	2		2		2														1	1	1	1
10	449	1	39.76	57	1	7	2	2	1	7	1				1				1	1	2	2	1	1	2	1	2020-10-02	1	1	1			1	1	1		1	1			1	1	1	1	2
10	478	1	68.25	57	1	7	2	2	1	999	1		1						1	3	1	2	1	2		2		1	1	1				1				1				3	1	1	3
10	482	0		57	1	7	2	2	1	7	1	1							2		2	2	2	2		2		2														2	1	1	1
3	825	0		57	3	3	1	2	1	1	1	1							1	3	1	2	1	2		2		1	1	1												1	1	1	1
3	842	0		57	1	5	1	2	2	7	1	1							2		1	2	2	2		2		2														2	1	1	2
3	843	0		57	3	7	1	2	1	1	1			1					2		1	2	2	2		2		2														1	1	1	3
7	936	0		57	2	7	1	2	1	3	1				1				2		2	2	2	2		2		2														1	1	1	1
7	937	0		57	2	7	2	2	1	999	1	1	1	1					1	1	2	1	2	2		2		2														1	1	1	1
9	1000	1	1.82	57	2	7	2	2	1	1	1	1							1	4	2	2	1	2		2		2														1	1	1	3
9	1036	0		57	1	7	1	2	2	999	1	1	1						2		1	2	2	1	2	1	2020-08-01	2														1	1	1	1
9	1039	0		57	2	7	2	2	1	4	1	1	1						2		2	2	1	2		2		1										1				1	1	1	1
9	1046	1	26.27	57	2	7	2	2	1	7	1	1		1					2		1	2	2	2		2		2														3	1	1	1
10	1256	1	40.8	57	2	999	1	2	2	7	1	1	1	1					2		2	2	1	1	2	1	2020-09-02	1	1													2	1	1	2
5	1731	1	18.87	57	2	2	2	2	1	1	1				1				1	4	1	2	1	1	2	1	2020-09-01	1	1	1	1	1	1	1	1	1	1	1	1	1	1	1	1	1	1
3	826	0		57	2	4	1	2	2	1
10	422	1	83.03	56	1	4	1	2	1	999	2								1	4	1	2	2	2		2		2														3	3	1	5
10	1213	1	128.6	56	2	2	1	2	1	999	2								2		1	2	1	1	2	2		1	1			1		1		1						2	3	1	2
1	143	0		56	1	7	2	1	1	1	1	1	1						2		1	2	2	2		2		2														1	1	1	3
2	227	0		56	1	4	1	2	3	1	2								2		2		2	2		2		2														1	1	1	1
2	345	1	39.65	56	1	7	2	2	2	8	2								2		1	2	2	2		2		2														1	1	1	1
10	470	1	75.75	56	1	7	2	2	1	8	1		1						2		1	1	2	2		2		2														2	1	1	2
10	517	0		56	2	7	1	2	2	999	1	1							2		1	2	2	2		2		2														3	1	3	3
6	717	1	22.95	56	1	2	1	2	3	999	1	1							1	4	1	1	1	2		2		2	1			4										2	1	2	1
3	868	1	1.44	56	2	7	2	2	1	1	1	1	1	1				1	2		1	1	2	2		2		2														1	1	1	1
9	1080	0		56	1	999	1	1	2	999	2								1	3	2	2	2	2		2		2														1	1	1	3
10	1258	0		56	2	999	2	2	1		1	1	1						1	4	1	2	1	2		2		1	1	1	1			1				1		1		1	1	1	1
10	1268	1	7.86	56	2	999	2	2	1	999	1	1	1						2		1	2	1	1	2	2		2														3	1	3	5
10	1279	0		56	2	999	2	2	1	999	1	1	1	1					2		1	1	2	2		2		2														2	1	2	3
8	1309	0		56	3	7	2	2	1	7	1		1					1	2		1	1	2	2		2		2														3	1	1	2
8	1320	0		56	1	7	2	2	1	999	2								1	3	1	2	1	2		2		2														2	1	1	2
10	1500	1	201.6	56	2	7	2	2	1	7	1	1	1						1	2	1	1	1	2	2	2		1	1	1		1	1	1	1		1	1	1	1	1	1	1	1	1
10	1538	1	51.59	56		5	1	2	1	999	2								1	3	1	1	1	2		2		2														2	1	1	2
5	1717	0		56	2	7	2	2	1	7	1	1	1						1	4	2	2	1	2		2		2														3	1	1	4
5	1729	0		56	2	2	1	2	1	3	1	1	1	1					2		1	2	2	2		2		1					1	1		1		1				2	1	1	1
2	273	0		56	3	5	1	2	1	1	2								2		1	1	2	2		2		2														4		1	5
2	278	0		56	2	7	2	2	1	1	2								1	4	2	2	2	2		2		2														3		1	4
1	21	0		55	2	4	1	2	2	1	2								1	3	1	2	1	2		2		2														3	4	1	5
1	95	0		55	2	7	2	1	1	999	1	1							2		2	2	2	2		2		2														3	4	1	1
1	140	1	17.73	55	2	7	2	2	1	999	2								2		2	2	2	2		2		2														2	1	1	1
6	185	0		55	1	1	2	2	1	1	1	1	1						2		1	1	1	2		2		2														1	1	1	1
2	267	0		55	1	7	2	2	1	3	1	1	1						2		2	2	2	2		2																1	1	1	2
2	339	0		55	1	7	2	2	1	3	1	1	1						2		1	2	1	2		2		2														1	1	1	2
10	400	0		55	1	7	2	2	1	8	1	1	1						2		1	2	2	2		?																1	1	1	5
10	410	1	123.5	55	1	7	2	2	1	999	1	1	1		1			1	1	1	1	1	1	1	2	1	2020-08-01	1	1	1	1	1	1	1	1	1	1		1			1	1	1	1
10	448	1	136.5	55	1	7	2	2	1	1	1	1	1						1	3	1	2	1	1	2	2		1					1	1				1				2	1	1	4
10	486	0		55	1	7	1	2	2	1	2								2		2	2	2	2		2		2														4	1	4	4
10	528	1	184.2	55	2	7	2	2	1	999	1	1	1		1				1	2	1	2	2	1	2	1	2020-07-01	1														1	1	2	1
6	697	0		55	2	4	1	2	2	7	1		1						1	3	1	2	2	1	2	2		1						6								1	1	2	1
3	752	0		55	2	5	1	2	2	1	1	1							2		1	2	2	2		2		2														2	1	1	3
3	805	1	147.9	55	1	1	2	1	1	7	1		1						1	2	2	2	1	1	1	1	2020-11-12	1		1	1	1	1	1	1			1			1	2	1	1	3
3	845	0		55	2	7	2	2	1	7	1	1	1						2		1	2	2	2		2		2														1	1	1	3
7	913	1	90.17	55	2	4	1	2	2	7	1		1						1	3	2	2	1	1	2	1	2020-10-04	1							1		1	1			1	1	1	1	1
7	922	1	50.55	55	2	7	2	2	1	7	1		1						2		2	2	2	2		2		2														1	1	1	3
9	1017	0		55	1	2	1	2	2	1	1	1		1					2			2	2	2		2		2														2	1	2	1
9	1031	1	37.46	55	2	7	2	5	1	1	1		1						1	3	1	2	2	2		2		1		1												1	1	1	1
10	1203	0		55	1	999	2	5	1		1								2		2	2	2	2		2		2														1	1	1	2
10	1210	0		55	2	999	2	2	1	999	1	1		1	1				2		2	1	2	2		2		2														1	1	1	1
10	1537	0		55	2	7	2	2	1	2	1	1	1						1	3	1	1	1	2		2		2														1	1	1	1
4	1659	0		55	2	2	1	2	1	7	2								2		2	2	2	2		2		2														1	1	1	2
5	1705	1	83.88	55	1	7	2	2	2	2	2								1	4	2	2	1	1	2	1	2020-10-03	1	1									1				1	1	1	1
5	1746	0		55	2	7	2	2	1	1	1		1			1			1	4	2	2	2	2		2		2														3	1	1	3
2	318	0		55	2	5	1	2	2	1	1	1							2		1	2	2	2		2		2														3		1	3
1	2	1	2.26	54	2	5	1	2	2	999	1	1		1	1				2		1	2	1	2		2		2														1	4	1	3
1	117	0		54	2	7	2	2	1	999	1					1			2		2	2	1	2		2		2														1	4	1	5
1	125	0		54	1	7	2	2	2	1	1	1	1						2		2	2	2	2		2		2														1	1	1	1
1	127	1	181	54	1	2	2	2	2	1	1		1						1	2	2	2	2	2		2		2														2	1	2	2
1	168	1	34.59	54	1	1	2	2	1	7	1	1							2		2	2	1	2		1	2020-11-13	1	1	1	1			1	1							1	1	1	1
9	183	0		54	1	1	2	2	1	7	2								2		1	2	2	2		2		2														1	1	1	1
2	328	0		54	2	7	2	2	1	1	1	1							1	4	1	2	1	2		2		2														2	1	1	3
10	404	1	5.78	54	1	7	2	2	1	999	1	1							1		؟	2	2	2		2		2														1	1	1	4
10	429	0		54	1	7	2	2	1	2	1	1	1						2		1	2	1	1	2	2		2														1	1	1	1
6	616	1	147.6	54	2	7	2	2	1	1	1	1	1						1	1	2	2	1	1	2	1	2020-09-25	1	1					6	7		9	10			13	3	1	1	1
3	855	0		54	2	7	2	2	1	7	1	1							2		1	2	1	1	2	2		2														1	1	1	1
9	1022	1	39.23	54	2	4	2	2	1	1	2								1	4	1	2	1	1	1	2		2														1	1	1	2
10	1141	1	104	54	1	1	2	2	1	8	1	1	1						2		1	2	1	2		2		1				1		1								1	1	1	1
10	1204	1	126.4	54	1	999	2	2	1	999	1	1	1				1		1	1	1	2	1	1	2	2		1	1	1		1		1		1	1	1			1	2	1	1	4
10	1255	1	59.7	54	2	999	2	2	1	7	1	1	1						1	2	1	2	1	2		1	2020-08-25	1	1	1		1	1	1	1	1		1	1	1		1	1	1	2
10	1273	1	9.32	54	2	999	2	2	2	999	1	1		1					1	3	1	2	2	2		2		1		1				1	1		1	1			1	3	1	1	2
4	1603	0		54	1	7	2	2	1	7	1	1							2		1	2	2	2		2		2														1	1	1	1
5	1700	1	83.34	54	1	2	1	2	2	5	1			1					2		1	1	2	1	2	2		1	1									1				1	1	2	5
5	1726	0		54	1	7	2	5	1	7	1	1			1				1	4	1	2	1	2		2		2														3	1	1	1
2	321	0		54	1	7	2	2	1	1	1						1		2		1	2	2	2		2		2														3		1	2
3	758	0		54	2	7	2	2	1	7	1	1							2		1	2	1	2		2		2														4		2	5
1	116	0		53	2	7	2	2	1	999	1	1							2		2	2	2	1	2	2		2														3	4	1	1
1	98	0		53	1	7	2	2	2	2	1		1	1					2		2	2	1	2		2		2														1	1	1	5
1	138	0		53	1	2	1	2	1	3	1	1	1						1	3	1	1	1	2		2		1	1	1		1		1								1	1	1	1
1	146	1	33.21	53	1	3	2	2	1	7	1	1			1				1	2	1	2	1	1	2	1	2020-09-05	1	1	1	1		1	1	1	1		1		1	1	1	1	1	1
1	166	0		53	1	7	2	2	1	7	1		1	1					1	4	1	1	2	2		2		2														2	1	1	1
2	264	1	23.95	53	1	1	2	2	1	1	1	1							2		2	2	1	1	1	1	2020-10-20	1	1		1	1	1	1			1	1			1	1	1	1	2
10	407	1	135.3	53	1	7	2	2	1	7	1	1							2		1	2	2	2		2		2														1	1	1	1
10	503	1	133.8	53	2	7	2	2	2	999	2								2		2	2	2	2		2		2														2	1	1	1
6	617	0		53	2	2	2	3	2	7	1		1						2		1	2	1	1	2	2		2														2	1	1	1
6	676	0		53	1	7	2	2	1	999	2								2		1	2	2	2		2		2														2	1	1	1
6	679	0		53	1	3	1	2	1	7	1				1				2		1	1	2	2		2		2														1	1	1	1
7	923	0		53	2	5	1	2	1	3	1	1							2		2	1	2	2		2		2														3	1	1	1
9	1005	0		53	1	7	2	2	1	999	1			1					1	3	1	2	1	2		2		1			1							1				1	1	1	3
9	1020	0		53	2	7	2	5	1	999	1	1	1						2		1	2	1	2		2		2														2	1	1	3
9	1045	0		53	2	7	2	2	1	999	2								2		2	2	1	2		2		2														2	1	1	2
10	1220	1	8.92	53	1	5	2	1	1	7	2								1	3	1	1	1	1	1	2		2														1	1	1	1
10	1261	0		53	2	999	2	2	1	1	1	1		1					2		1	2	1	2		2		2														1	1	1	1
8	1315	0		53	3	3	2	2	2	7	2								2		1	2	2	2		2		2														3	1	1	3
11	1419	0		53		9	1	2	2	7	1		1						2		1	1	2	2		2		2														1	1	1	2
10	1517	0		53	2	5	1	2	2	7	1	1							1	1	1	1	2	2		2		1		1	1	1						1		1		2	1	1	5
4	1634	0		53	2	5	1	2	1	1	2								2		1	1	2	2		2		1	1													1	1	2	4
5	1703	0		53	1	5	1	2	3	5	1			1					2		1	2	1	2		2		2														3	1	1	5
1	1763	1	15.62	53	2	1	1	2	1	1	1	1							1	3	1	2	1	2		2		1			1			1								1	1	1	1
2	284	0		53	2	4	2	2	2	7	2								1	3	1	2	1	2		2		1	1	1	1		1	1								4		1	3
2	298	0		53	1	4	1	2	1	1	2								2		2	2	1	1	2	2		2														3		1	1
10	441	1	139.3	53	1	7	2	2	1	7	2								2		1	2	2	2		2		2														2		1	1
1	89	0		52	2	7	2	2	1	999	1	1							2		2	2	1	2		2		2														4	4	1	5
1	28	1	70.66	52	2	2	2	2	1	2	2								2		2	2	2	2		2		1						1			1	1				1	3	1	1
1	8	0		52	3	7	2	2	1	1	1	1							2		2	2	2	2		2		1						1				1				2	1	1	1
2	211	0		52	1	7	2	2	1	1	1	1	1						2		1	2	1	2		2		2														3	1	1	5
2	344	0		52	1	7	2	2	2	7	2								1	2	1	2	1	2		2		2														2	1	1	1
10	505	1	69.28	52	2	7	2	2	1	999	1							1	2		2	2	2	2		2		2														1	1	1	1
10	518	0		52	2	7	1	2	1	7	1	1		1	1				2		2	1	2	2		2		2														2	1	1	1
6	675	1	6.52	52	2	7	2	2	1	999	2								2		1	2	2	2		2		2														1	1	1	1
6	720	1	125	52	1	1	2	2	1	7	2								2		1	1	1	1	1	2		2														1	1	1	1
3	774	1	7.24	52	1	5	1	2	1	3	2								1	3	1	2	2	2		2		2														1	1	1	4
3	838	0		52	3	7	2	2	1	1	1	1		1					2		1	2	1	2		2		2														1	1	1	3
3	856	0		52	3	7	2	2	1	7	2								2		2	2	2	2		2		2														4	1	1	4
3	861	0		52	1	5	1	2	1	7	1	1		1					2		1		2	2		2		2														1	1	1	3
7	903	0		52	1	7	1	2	2	1	2								2		1	2	1	2		2		1		1										1		3	1	1	5
7	916	1	135.7	52	2	7	2	2	1	999	2								1	3	2	2	1	2		2		1	1	1												3	1	1	3
9	1019	1	10.99	52	3	7	2	5	1	1	1	1							1	3	1	1	1	1	2	2		2														2	1	1	1
9	1050	0		52	1	2	1	2	1	1	1			1					2		1	2	2	2		2		2														1	1	1	1
9	1061	1	5.9	52	3	2	2	2	1	5	2								2		1	2	1	1	1	2		2														1	1	1	1
10	1123	0		52	2	7	2	2	1	999	2								1	3	2	2	2	2		2		2														3	1	1	1
11	1431	0		52	1	4	1	2	2	7	2								2		2	2	2	2		2		2														1	1	1	1
4	1617	0		52	1	2	1	2	1	7	1	1	1						2		1	2	1	2		2		2														2	1	1	4
4	1621	0		52	2	7	2	2	1	8	1							1	2		1	2	2	2		2		2														2	1	2	2
2	299	0		52	1	7	2	2	1	3	1			1					2		2	2	2	2		2		2														3		1	3
2	338	0		52	2	7	2	1	1	7	1	1							2		2	2	2	1	2	2		2														3		1	4
10	460	1	80.8	52	1	7	2	2	1	3	1		1	1					2		2	2	1	1	2	2		2														1		1	5
10	497	0		52	2	7	1	2	1	7	1	1							2		2	2	2	2		2		2														2		1	2
3	787	0		52	2	7	2	2	1	3	1	1							2		1	2	1	2		2		2														1
1	48	0		51	2	5	1	2	2	999	2								1	4	2	2	2	1	2	2		2														1	4	1	3
2	215	0		51	1	3	2	5	1	1	1	1	1	1					2		1	2	2	2		2		2														1	3	1	1
6	629	0		51	1	2	1	2	1	2	2								2		2	2	2	1	2	2		2														3	3	1	3
3	750	0		51	2	2	1	2	1	1	2								2		2	2	1	2		2		2														2	3	1	1
10	1221	0		51	2	7	2	2	1	999	1	1							1	2	1	2	1	2				2														4	3	2	4
10	1225	0		51	1	7	2	2	1	3	1		1						2		2	2	2	2				2														2	3	1	4
7	943	0		51	2	7	2	2	1	1	1	1	1		1	1			2		1	2	2	2		2		2														2	2	2	3
1	4	1	5.01	51	2	7	2	1	1	999	2								2		1	2	2	2		2		1	1					1		1		1				1	1	1	1
1	61	0		51	2	2	2	2	2	8	2								2		2	1	1	2		2		2														1	1	1	1
2	236	0		51	2	5	1	2	1	1	1		1						2		1	2	2	2		2		2														3	1	1	1
10	489	0		51	1	5	1	2	1	3	1	1							2		1	2	2	2		2		2														1	1	1	3
6	647	1	152.7	51	2	7	2	2	1	999	1		1	1				1	2		2	2	1	1	2	1	2020-10-01	1		2			5			8	9	10			13	1	1	1	1
3	869	0		51	1	7	2	2	1	1	1	1	1						2		1	2	2	2		2		2														1	1	1	1
7	930	0		51	2	5	1	2	1	999	2								2		1	1	2	2		2		2														1	1	1	1
7	956	0		51	2	5	1	1	2	7	2								2		2	2	2	2		2		2														2	1	1	1
9	1025	0		51	2	7	2	2	1	999	1		1						1	4	1	2	1	2		2		2														1	1	1	3
9	1041	1	58.74	51	2	7	2	2	1	999	1		1					1	1	4	2	2	2	2		2		2														1	1	1	1
9	1059	1	11.43	51	3	2	1	2	1	4	1								1	3	2	2	2	2		2		1	1													2	1	1	5
10	1128	1	23.48	51	1	1	1	2	1	1	1	1	1						1	1	1	2	2	1	1	1	2020-08-09	1	1				1	1	1	1		1			1	1	1	1	1
10	1161	0		51	2	1	1	2	1	1	2								2		1	2	1	2		2		2														1	1	1	2
10	1237	0		51	3	1	2	2	1	7	2								2		1	2	1	1	1	2		1		1		1	1	1				1		1		2	1	1	1
10	1252	0		51	2	999	2	2	1	7	1	1	1	1					2		1	2	1	2		2		1		1	1		1	1				1				3	1	2	3
10	1253	1	98.17	51	2	999	2	2	1	1	1	1	1						2		1	2	2	2		2		1						1				1				2	1	1	1
10	1541	0		51	2	7	2	2	1	999	1	1	1	1					2		1	1	2	2		2		1	1	1	1	1	1	1	1	1	1					1	1	2	2
5	1701	0		51	1	3	2	2	1	3	1	1							1	3	1	2	1	1	1	2		2														3	1	1	3
5	1735	1	59.14	51	1	4	1	2	1	7	1	1							2		1	1	2	1	2	1	2020-08-06	1	1			1		1			1	1		1		1	1	1	1
1	87	0		51	1	1	2	1	1	7	2								2		2	2		2		2		2														3		1	2
8	1307	0		51	1	5	1	2	2	1	1		1						2		1	2	2	2		2		2														3		1	3
10	1166	0		50	1	1	1	2	1	1	2								1	2	1	2	1	1	1	2		1		1	1			1				1		1		1	1.2.3	2	1
1	22	0		50	2	999	2	2	1	7	1	1	1						2		1	2	1	2		2		2														3	4	1	3
1	44	1	40.51	50	1	7	2	5	1	999	1	1		1					2		1	2	1	1	1	1	2020-10-22	1	1		1	1	1	1	1	1	1	1	1		1	1	4	1	1
10	1163	1	1.17	50	2	1	1	2	2	1	2								1	4	1	2	1	1	1	2		2														1	3	2	2
1	69	0		50	1	5	1	2	1	1	2								2		2	2	2	2		2		2														1	1	1	1
2	212	0		50	1	7	2	2	1	8	2								2		2	2	1	2		2		1				1							1			1	1	1	1
10	438	0		50	1	5	1	2	2	7	2								1	4	1	1	1	2		2		2														2	1	1	2
10	484	0		50	1	5	1	2	2	3	2								2		1	1	1	1	2	2		2														2	1	1	3
6	603	0		50	2	7	1	2	1	999	2								2		1	2	2	2		2		2														1	1	2	3
6	698	0		50	2	2	2	1	1	999	2								2		2	2	2	1	2	2		2														1	1	1	1
6	702	0		50	2	9	1	2	2	8	2								2		2	2	1	1	1	2		1				4		6				10				1	1	1	1
7	952	1	112.6	50	2	7	2	2	1	999	1	1	1		1				2		1	2	2	2		1	2020-05-15	1	1									1		1		3	1	1	1
7	953	0		50	2	5	1	2	1	1	2								1	5	1	2	2	2		2		2														1	1	1	1
7	963	1	14.72	50	2	7	2	2	1	999	2								2		2	2	2	2		2		2														2	1	1	1
10	1159	0		50	2	2	1	2	2	7	1	1	1					1	1	2	1	1	1	1	1و2	2		1						1	1		1	1			1	1	1	1	1
10	1162	0		50	1	2	1	2	1	8	2								1	3	1	1	1	1	1	2		1		1	1			1				1				1	1	1	1
10	1206	0		50	2	999	2	2	1	7	1	1							2		2	2	2	2		2		2														2	1	1	3
8	1317	0		50	2	7	2	5	1	999	2								2		2	2	2	2		2		2														1	1	1	1
10	1526	1	22.91	50	2	5	1	2	1	1	1	1	1						2		1	2	2	2		2		2														3	1	1	3
10	1536	1	84.48	50	2	7	2	2	1	999	1				1				1	1	1	2	1	2		2		2														3	1	1	1
4	1649	0		50	2	7	2	2	1	7	1	1							2		1	2	2	2		2		2														3	1	1	1
5	1736	0		50	2	7	2	2	1	8	1	1	1						2		2	2	1	1	2	2		2														2	1	1	2
2	276	0		50	2	5	1	2	2	7	1			1					2		1	2	1	2		2		1	1	1	1											4		2	4
2	332	0		50	1	7	2	2	1	7	1	1	1						1	3	1	2	1	2		2		2														3		1	4
6	630	0		50	2	4	1	2	2	999	1		1	1					1	3	1	2	2	2		2		2														1		1	2
3	810	0		50	2	5	1	2	1	1
10	1523	0		50	2	7	2	2	1	2	1		1						2		2	2	2	2		2		2														5		4	4
1	113	0		49	2	7	2	2	1	999	1	1				1			2		2	2	2	2		2		2														1	4	1	4
6	614	0		49	1	7	2	2	1	7	1		1						2		1	2	1	2		2		2														2	3	2	2
1	59	1	88.1	49	2	7	2	2	1	7	1	1							2		2	2	2	2		2		2														2	1	1	1
1	82	0		49	2	4	1	2	1	1	2								1	1	1	2	1	2		2		2														2	1	1	1
6	172	1	139.4	49	1	1	1	2	2	8	2								1	3	1	1	1	1	1	2		2														1	1	1	1
10	506	0		49	2	3	1	2	1	7	2								2		1	2	2	1	999	2		2														1	1	2	2
10	530	1	6.84	49	2	1	2	2	2	7	1	1	1		1				1	2	2	1	1	1	1	1	2020-08-07	1	1	1	1		1	1			1	1			1	1	1	1	1
6	627	0		49	1	2	1	2	2	7	2								2		1	1	2	2		1		2														4	1	1	1
6	638	0		49	1	7	2	2	1	999	1							1	2		2	2	2		2	2		2														1	1	1	1
6	650	1	13.94	49	2	3	2	2	1	1	1	1							1	4	2	2	2	2		2		2														2	1	1	1
6	681	1	4.77	49	1	2	2	2	1	3	1		1						2		1	2	2	2		2		2														1	1	1	1
7	962	0		49	2	7	2	2	1	1	2								2		1	2	2	2		2		2														2	1	1	3
9	1003	0		49	1	7	2	5	2	999	2								1	3	1	2	2	2		2		1	1		1			1								3	1	1	1
9	1071	0		49	1	7	2	2	1	3	2								1	3	1	1	1	1	2	1		1		1												1	1	1	1
9	1075	0		49	3	7	1	2	1	999	1	1	1						2		1	2	1	1	2	2		2														1	1	1	3
10	1156	0		49	1	2	2	2	1	1	2								2		2	2	1	2		2		2														2	1	1	2
11	1437	0		49	2	5	1	2	2	1	1	1		1					2		1	2	1	1	1	2		2														1	1	1	1
10	1509	1	77.39	49	2	7	2	2	1	4	1							1	1	4	1	1	1	2		2		2														2	1	1	2
5	1707	0		49	2	7	2	2	1	7	2								2		1	2	2	2		2		2														2	1	1	5
5	1739	1	128.9	49	1	7	2	3	1	7	1	1							2		2	2	1	1	2	2		1	1	1		1	1		1		1	1				1	1	1	1
2	260	0		49	1	4	1	2	2	7	1	1							1	4	2	1	1	2		2		2														3		1	3
2	289	0		49	2	5	1	2	2	1	2								2		1	2	2	2		2		2														3		1	1
1	86	0		48	1	7	2	2	2	999	2								2		2	2	1	2		2		1						1				1		1		1	4	1	4
1	119	0		48	2	7	2	2	2	999	2								1	4	2	2	1	1	2	2		2														2	4	1	2
1	9	1	184.1	48	3	7	2	2	1	7	2								2		1	2	1	1	2	2		1									1				1	3	3	1	4
1	129	0		48	1	7	2	2	1	1	2								2		1	2	2	2		2		2														1	1	1	1
2	254	0		48	1	7	2	2	1	7	2								2		1	2	1	2		2		1	1				1	1	1	1		1		1		4	1	1	5
2	262	0		48	2	7	2	2	1	7	1	1	1						2		2	2	1	2		2																1	1	1	2
2	263	0		48	2	7	2	2	1	1	1				1				1	3	1	2	1	1	2	2		1						1			1					3	1	1	2
10	412	0		48	1	5	1	2	1	4	1								2		1	2	2	2		2		2														1	1	1	1
10	454	0		48	1	5	1	2	1	1	1		1						2		2	2	2	1	1	2		2														3	1	1	3
10	515	1	194.2	48	2	2	2	5	1	7	2								2		2	2	2	1	1	1	2020-08-01	1	1	1				1	1		1	1			1	2	1	1	1
10	519	1	120.6	48	2	3	2	2	1	1	1	1	1						1	2	2	2	1	1	1	1	2020-10-06	1	1	1		1		1	1	1	1	1			1	2	1	1	3
3	766	0		48	2	7	2	2	1	3	2								2		1	2	2	2		2		1										1				2	1	2	2
3	836	0		48	1	7	2	3	1	7	2								2		1	2	2	2		2		2														1	1	1	3
7	940	1	170.2	48	2	5	1	2	1	3	1		1						2		1	2	2	2		2		2														3	1	1	2
9	1037	0		48	1	999	2	2	1	3	1	1	1						1	3	1	2	2	2		2		2														1	1	1	3
10	1155	1	121.8	48	3	2	2	2	1	7	2								2		2	2	1	1	2	1	2020-07-23	1	1	1	1			1	1		1	1			1	1	1	1	1
8	1300	0		48	2	7	2	2	2	999	2								2		1	2	2	2		2		2														3	1	2	2
8	1306	0		48	1	5	1	2	1	1	2								1	5	1	2	1	2		2		2														2	1	2	2
11	1428	0		48	1	2	2	2	1	3	1						1		1	1	1	1	1	1	1	2		1														1	1	1	1
10	1534	0		48	2	7	2	2	1	7	1		1						1	5	1	2	1	1	2	2		2														3	1	2	2
4	1612	0		48	1	7	2	2	1	1	2								2		2	2	1	2		2		2														1	1	1	1
4	1639	1	5	48	3	2	2	2	1	1	2								1	3	1	2	1	2		2		2														2	1	1	1
5	1725	0		48	2	5	1	2	2	7	2								2		1	2	1	2		2		2														1	1	1	2
5	1741	1	66.45	48	1	7	2	2	1	1	1				1				2		1	2	1	1	2	2		2														1	1	1	1
5	1750	0		48	1	3	2	2	2	3	1					1			2		2	2	1	2		2		2														1	1	1	1
1	1764	0		48	1	1	2	2	1	1	2								1	4	1	1	1	2		2		2														2	1	1	2
2	315	0		48	1	4	1	2	1	7	2								2		2	2	2	1	1	2		2														5		1	3
9	1038	0		48	2	7	2	2	1	1	1	1	1						2		2	2	1	2		2		2														3		1	5
10	408	0		47	1	7	2	2	1	1	2								1	5	1	1	1	2		1	2020-09-01	1						1								3	3	1	4
1	63	1	66.85	47	1	1	2	2	1	5	1	1							1	2	1	1	1	1	1	1	2020-09-26	1	1	1	1	1	1	1	1		1	1			1	1	2	1	1
1	29	0		47	1	7	2	2	1	7	2								2		2	2	2	2		2		2														1	1	1	1
1	77	0		47	1	7	2	2	2	7	2								1	4	1	2	1	1	2	2		2														1	1	1	1
2	259	0		47	1	1	2	2	1	1	2								1	4	2	2	1	1	1	2		2														1	1	1	2
2	342	0		47	1	1	2	3	2	1	1	1							1	4	2	2	1	1	2	2		1	1				1									1	1	1	2
2	346	0		47	2	7	2	2	1	7	1	1							2		1	2	1	2		2		2														2	1	2	3
10	455	0		47	1	7	2	2	1	1	2								2		2	2	2	2		2		2														1	1	1	2
10	458	1	94.69	47	1	7	2	2	1	7	1	1							2		1	2	2	2		2		1	1	1							1					1	1	1	3
10	469	0		47	1	1	2	2	2	3	2								2		2	2	1	1	1	1	2020-12-08	1						1				1				3	1	1	2
6	624	1	25.75	47	2	3	2	2	1	3	2								1	4	1	2	1	2		1	2020-11-01	1						6			9	10			13	2	1	3	3
6	718	0		47	2	2	1	2	1	999	1				1				1	3	1	2	1	1	1	2		2														4	1	2	2
3	792	0		47	1	4	1	2	2	7	1	1		1					2		1	2	2	2		2		2														3	1	1	1
3	808	0		47	1	7	2	1	1	1	1	1		1					2		1	2	2	2		2		2														1	1	1	1
3	862	0		47	1	7	2	2	1	7	2								2		2	2	2	2		2		2														1	1	1	2
3	865	0		47	2	7	2	2	1	1	2								2		1	2	2	2		2		2														1	1	1	2
3	867	0		47	1	5	1	2	2	7	1		1						2		2	2	1	1	2	2		2														2	1	1	2
7	914	0		47	2	7	2	2	1	1	2								2		2	2	2	2		2		2														2	1	1	2
7	973	0		47	2	7	2	2	3	7	1						1		2		2	2	2	2		2		2														2	1	1	1
9	1053	1	68.76	47	1	3	2	2	1	1	1	1							2		1	2	1	2		2		2														1	1	1	1
9	1055	0		47	2	7	1			5	1							1	2		1	2	2	2		2		2														1	1	1	1
9	1063	0		47	1	7	2	5	1	3	2								2		1	1	2	2		2		2														1	1	1	1
9	1077	0		47	3	5	1	2	1	1	1	1	1	1					2		1	2	2	2		2		2														3	1	1	3
10	1101	0		47	2	2	1	2	2	7	2								1	3	1	2	1	1	1	2		1														2	1	1	2
10	1132	0		47	1	2	2	1	2	999	2								1		1	2	1	1	1	2		2														1	1	2	2
10	1152	0		47	1	2	1	2	1	7	2								2		2	2	2	2		2		2														1	1	1	2
10	1260	0		47	2	999	2	1	1	999	1	1							2		2	2	2	2		2		2														2	1	1	5
10	1262	0		47	3	1	2	2	1	1	1	1							1	2	1		2	1	2	2		1	1					1				1				2	1	1	1
11	1405	0		47	2	7	2	2	1	1	2								2		1	2	2	2		2		2														1	1	1	5
5	1714	1	78.35	47	1	1	2	2	1	3	1				1				2		1	2	1	1	1	1	2020-12-09	1	1	1	1	1	1	1	1	1	1	1		1	1	1	1	1	1
1	1762	0		47	2	8	1	2	2	1	1	1							1	2	1	2	1	2		2		1	1		1			1				1				1	1	1	3
1	10	1	2.49	46	1	7	2	2	1	1	1		1						2		2	2	2	2		2		2														1	4	1	1
1	1766	0		46	1	1	1	2	3	7	2								1	3	1	2	1	1	1	2		1	1	1	1	1		1		1		1		1		1	2	1	1
1	121	0		46	1	2	1	2	2	3	2								1	4	1	2	1	1	2	1	2020-10-28	1		1	1			1	1		1				1	2	1	2	3
1	163	1	6.5	46	1	7	2	5	1	7	2								1	2	1	2	2	2		2		2														1	1	1	1
2	218	0		46	1	1	2	2	1	1	2								1	4	1	1	1	1	1	2		2														2	1	1	1
10	450	1	169	46	1	5	1	2	3	1	1	1	1						1	2	1	2	1	2		2		1					1									1	1	1	3
10	538	1	84.8	46	2	7	2	2	1	7	2								1	1	1	2	1	1	2	1	2020-06-13	1	1	1	1	1	1	1	1	1	1	1	1		1	1	1	1	1
6	652	1	86.8	46	1	5	2	2	2	7	2								1	3	2	2	1	1	1		2020-12-01	1														1	1	1	1
6	684	0		46	2	7	2	2	1	7	2								1	4	1	2	2	2		2		2														3	1	1	1
9	1027	0		46	3	2	2	1	1	2	2								1	3	1	2	1	1	3	2		1	1	1												1	1	1	1
9	1029	1	1.54	46	1	7	2	2	1	7	1	1	1				1		1	3	1	2	1	2		2		1	1	1	1		1	1		1		1				1	1	1	1
10	1117	0		46	2	1	1	2	2	1	2								1	1	1	2	1	1	1	2		1		1	1		1	1				1				1	1	1	1
10	1140	1	17.21	46	1	2	1	2	1	5	1	1	1						1	3	2	2	1	1	1	2		1	1		1			1				1				1	1	1	1
8	1305	0		46	2	5	1	2	1	7	2								2		1	2	2	2		2		2														1	1	1	3
11	1434	0		46	1	3	2	2	2	7	2								2		1	2	2	2		2		2														1	1	1	3
5	1720	1	77.92	46	1	7	2	2	1	7	1			1					2		1	2	2	1	2	2		2														1	1	1	5
5	1751	1	28.7	46	1	7	2	2	1	1	2								2		2	2	2	1	2	2		1	1	1	1	1	1	1		1		1				1	1	1	2
5	1752	0		46	2	7	2	2	1	7	2								2		2	2	2	2		2		2														2	1	1	1
2	221	0		45	1	1	2	2	1	7	2								2		2	2	1	2		2		2														1	2	1	1
1	31	0		45	1	5	2	2	2	1	1				1				1	2	1	2	1	2		2		1		1	1		1	1				1		1		1	1	1	1
1	158	0		45	1	7	2	2	1	1	2								2		2	2	2	2		2		1						1		1		1				1	1	1	1
6	173	0		45	1	4	1	2	2	7	2								1	3	1	1	1	2		2		1	1	1												1	1	1	1
6	189	0		45	1	2	2	2	1	5	2								1	4	1	2	1	1	1	2		1	1					1				1				3	1	1	1
10	411	0		45	1	7	2	2	1	1	2								2		1	2	2	2		2		2														1	1	1	4
10	435	0		45	1	7	2	2	1	7	1	1	1						2		2	2	2	1	2	2		2														1	1	1	5
10	459	1	37.03	45	1	7	2	2	1	1	2								1	3	1	2	2	2		2		1				1	1		1		1		1			1	1	1	4
10	485	0		45	1	7	2	2	1	999	1		1						2		1	1	1	1	2	2		2														3	1	1	2
10	488	1	10.92	45	1	7	2	2	1	7	2								1	3	1	2	2	2		1	2020-10-05	1		1			1	1								2	1	1	2
10	495	0		45	2	2	2	2	2	7	1		1						1	1	1	2	1	1	2	2		1	1	1		1		1				1		1		2	1	1	1
6	664	0		45	1	3	2	2	1	1	2								2		1	2	2	2		2		2														1	1	1	1
6	719	1	162.5	45		2	2	2	1	3	2								1	3	1	2	1	1	3	2		1			3						9			12		1	1	1	1
3	835	0		45	2	7	2	2	1	7	1		1						2		1	2	1	2		2		2														3	1	1	3
3	839	0		45	1	2	2	2	2	1	2								2		1	2	1	1	1	2		2														1	1	1	2
10	1133	1	4.67	45	1	999	2	2	2	5	1							1	1	3	1	2	1	2	2	2		1	1	1												3	1	2	3
10	1211	0		45	2	999	2	2	1	1	2								2		2	2	2	2		2		2														1	1	1	1
10	1229	0		45	1	1	2	2	1	5	1				1				1	2	1	2	1	1	1	2		1	1		1	1	1				1					1	1	1	1
8	1301	1	105	45	2	9	1	2	1	7	2								2		2	2	2	2		1	2020-07-17	2														1	1	2	2
4	1614	0		45	1	4	1	2	1	3	1		1						2		1	2	1	2		2		2														3	1	1	1
5	1730	0		45	1	2	1	2	2	7	2								2		1	2	1	1	1	2		2														2	1	1	2
3	756	0		45	2	3	1	2	2	1	1	1							2		1	2	1	2		2		2														3		1	2
9	1034	1	3.15	45	2	7	2	2	1	1	1		1						1	3	2	2	1	1	2	2		1										1				3		3	3
9	1068	1	3.32	45	1	2	1	2	1	999	1							1	2		1	1	2	1	2	2		2														5		1	2
4	1627	0		45	2	7	2	2	1	7	1	1							2		2	2	2	2		2		2														4		2	2
4	1644	0		45	2	7	2	2	1	7	2								2		1	2	2	2		2		2														4		2	4
10	1113	0		44	3	1	2	2	1	2	2								1	4	1	1	1	1	1	2		1	1	1	1	1						1		1		2	1,2	2	2
1	159	0		44	2	7	2	2	1	3	2								1	3	1	2		2		2		2														1	3	1	1
3	797	1	8.33	44	2	5	1	2	2	1	2								2		1	2	2	2		2		2														3	3	2	2
10	1127	0		44	1	999	1	2	1	7	2								1	4	1	2	1	1	1	2		2														1	2	1	1
10	1158	0		44	2	1	1	2	2	7	2								2		1	1	1	1	1	2		2														1	2	1	1
1	136	0		44	2	7	2	2	1	1	2								2		1	2	2	2		2		2														2	1	1	1
2	348	0		44	2	3	2	2	1	3	2								1	3	1	2	2	2		2		2														1	1	1	3
10	494	0		44	2	1	2	2	1	1	1							1	2		1	2	1	2		2		1		1	1	1		1				1				1	1	1	1
6	610	1	1.79	44	2	9	1	2	2	1	2								2		2	2	2	1	1	2		1							7		9				13	4	1	2	2
6	696	0		44	1	1	2	2	1	7	2								2		2	2	1	1	1	2		2														1	1	1	1
3	870	1	2.99	44	1	7	2	2	2	1	1	1	1	1	1				1	2	1	2	2	2		2		2														1	1	1	2
7	938	0		44	2	2	1	2	1	3	2								2		2	2	2	2		2		2														3	1	1	1
10	1263	0		44	3	1	2	2	1	5	2								1	2	1	2	1	1	1	2		1	1			1		1				1	1			2	1	1	1
10	1267	0		44	1	1	2	2	1	7	1	1							1	4	1	2	1	1	1	2		1	1		1		1	1		1		1				1	1	1	1
11	1445	0		44	2	3	1	2	1	1	1							1	1	3	1	2	1	1	1	2		2														2	1	1	2
4	1656	0		44	2	5	1	2	2	8	2								2		1	2	2	2		2		2														1	1	1	1
5	1709	0		44	2	7	2	2	1	1	1	1	1		1				2		1	2	2	2		2		2														1	1	1	1
10	440	0		44	1	7	2	2	1	8	2										2	1	1	2		2		2														3		2	3
1	13	0		43	2	5	1	2	1	999	1	1	1	1	1				2		1	1	2	2		2		2														4	4	1	5
1	104	1	2.16	43	2	7	2	2	1	7	2								1	1	2	2	1	2		2		1					1	1	1	1	1	1			1	3	4	1	3
2	269	1	3.7	43	1	5	1	3	2	3	1		1						2			1	1	1	1	1	2020-07-10	1	1	1	1	1	1	1		1	1			1		1	3	1	1
6	644	0		43	3	7	2	2	2	7	2			1				1	2		2	1	2	2		2		2														1	3	2	2
6	699	1	6.48	43	1	2	1	2	1	7	2								2		1	1	2	1	2	1	2020-09-24	1	1	2	3	4	5	6	7	8	9	10	11	12	13	3	3	1	1
1	1	0		43	1	1	2	2	1	7	2								1	1	2	2	1	1	1	2		1		1	1		1	1				1		1		1	1	2	1
1	165	1	27.64	43	2	7	2	2	1	7	1	1		1					2		1	2	1	2		2		2														2	1	1	1
2	247	0		43	1	4	2	2	1	1	2								2		2	2	2	2		2		2														2	1	1	1
10	431	0		43	1	7	2	2	1	2	2								2		2	2	2	2		2		2														1	1	1	3
10	539	1	82.04	43	2	1	2	2	1	5	2								2	2	2	1	1	1	2	2		1													1	2	1	1	1
6	634	0		43	1	7	2	2	1	999	2								1	3	1	2	2	1	2	2		2														1	1	1	1
6	649	0		43	1	7	2	2	1	999	1		1						2		1	2	2	2	2	2		2														1	1	1	1
6	707	0		43	1	4	1	2	1	1	2								2		2	2	1	1	2	2		2														3	1	3	3
3	850	0		43	2	7	2	2	1	7	1	1							2		1	2	2	2		2		2														1	1	1	3
7	924	1	14.59	43	2	7	2	2	1	7	2								1	4	1	2	2	2		2		1									1				1	3	1	1	1
7	941	0		43	2	5	1	2	2	999	1		1						2		1	2	2	2		2		2														1	1	1	1
9	1064	1	64.64	43	2	1	2	2	1	3	1							1	1	3	1	2	2	2		2		2														1	1	1	1
9	1073	0		43	2	7	2	2	1	7	2								1	3	1	2	1	1	2	2		2														1	1	1	1
10	1122	1	117.6	43	1	1	2	2	1	3	2								1	2	1	2	1	2		1	2020-08-23	1	1	1	1	1	1	1				1				1	1	1	3
10	1125	0		43	2	1	2	2	1	5	2								1	4	1	2	1	2		2		1						1								1	1	1	1
10	1130	0		43	2	1	1	2	1	7	2								2		1	2	1	1	1	2		2														2	1	2	2
10	1223	0		43	1	4	2	1	1	1	2								1	2	1	2	1	1	2	1	2020-07-15	1	1													1	1	1	1
11	1456	0		43	2	3	1	2	1	1	2								2		2	2	2	2		2		2														1	1	1	1
5	1702	1	37.32	43	1	3	2	2	1	7	1						1		2		1	1	2	1	1	2		2														1	1	1	1
5	1749	0		43	2	5	1	1	2	1	2								1	3	1	2	2	2		2		1	1	1	1		1	1								3	1	1	5
2	275	0		43	2	7	2	2	1	7	1		1						2		2	2	1	2		2		2														3		2	4
2	300	0		43	1	7	2	2	1	3	2								2		2	2	1	2		2		2														4		1	4
2	312	0		43	2	7	2	5	2	3	2								1	3	2	2	1	2		2		2														3		1	4
6	181	1	165.8	42	2	2	1	2	1	7	2								2		2	2	1	2		2		2														1	1	1	1
6	186	0		42	1	1	1	2	3	1	2								1	4	1	2	1	2		2		2														1	1	1	1
2	303	0		42	1	7	2	2	1	3	1	1		1					1	2	1	2	1	2		2		2														1	1	1	2
2	340	0		42	1	3	1	2	1	1	1	1							1	4	1	2	2	2		2		2														1	1	1	1
10	479	0		42	1	7	2	2	1	1	2								2		2	2	1	1	2	2		2														2	1	1	2
10	512	0		42	2	7	2	2	1	7	2								2		2	2	1	2		2		2														1	1	1	1
10	529	0		42	2	7	2	2	1	7	1						1		2		1	1	2	2		2		2														1	1	1	1
6	678	1	43.21	42	3	7	2	2	1	999	2								1	3	1	2	2	2		2		2														1	1	1	1
3	795	0		42	2	5	2	3	2	7	2								1	3	1	2	1	1	2	2		1						1		1		1				3	1	1	1
7	905	0		42	2	7	2	2	2	999	2								2		1	2	2	2		2		2														1	1	1	1
7	955	0		42	2	3	1	2	2	1	2								2		1	2	1	1	1	2		2														1	1	1	1
9	1001	0		42	3	7	2	1	1	7	2			3					2		1	2	1	2		2		1	1													1	1	1	2
9	1004	1	1.5	42	1	2	2	2	1	999	2								1	3	1	2	1	1	3	2		1	1	1	1			1						1		1	1	1	1
9	1026	0		42	2	9	2	2	1	2	2								2		1	2	1	1		2		2														2	1	1	1
11	1412	0		42	1	7	2	2	2	7	1							1	1	3	1	1	1	1	2	2		1	1					1		1		1		1		1	1	1	1
11	1430	0		42		2	1	2	3	3	2								2		1	2	1	2		2		1													1	3	1	1	3
10	1531	0		42	2	2	1	2	3	1	2								2		1	2	1	1	1	1	2020-07-06	1				1		1								1	1	1	1
10	1539	0		42	2	7	2	2	1	999	1		1						1	4	1	2	2	2		2		2														2	1	1	1
4	1638	0		42	2	2	2	2	1	7	1			1					1	3	1	2	1	2		2		2														1	1	1	1
5	1759	1	31.9	42	1	2	2	2	1	1	2								2		2	2	2	1	1	1	2020-09-14	1	1	1	1	1	1		1		1	1			1	1	1	1	1
10	420	0		42	1	7	2	2	2	7	2								2		2	2	2	2		2		2														5		1	3
10	1143	0		42	1	1	2	2	1	5	2								2		2	2	1	1	1	1	2020-07-22	2														3		2	2
4	1631	0		42	2	7	2	1	1	1	2								1	4	1	2	1	2		2		1						1				1				4		2	4
10	1278	0		41	2	999	2	5	1	1	1							1	2		1	2	2	2		2		2														3	3	2	2
10	1212	1	168.8	41	2	1	2	2	1	1	2								1	3	2	1	1	1	1	1	2020-07-24	1			1		1				1	1			1	1	2	1	2
1	118	0		41	2	4	2	2	1	7	1							1	2		2	2	2	2		2		2														1	1	1	2
1	134	1	84.79	41	3	7	2	2	1	1	2								1	3	1	2	2	1	2	2		1	1	1	1	1	1	1	1	1				1		2	1	1	1
6	175	0		41	1	1	2	2	1	7	2								1	4	2	1	1	1	1	2		1			1			1						1		2	1	1	2
2	246	0		41	2	3	2	2	2	2	2								2		2	2	1	1	2	2		2														1	1	1	1
10	476	0		41	1	7	1	2	2	1	1	1	1	1					2		1	1	1	1	2	2		2														2	1	1	1
10	508	1	30.94	41	2	7	2	2	1	1	2								1	1	1	999	2	2		2		1					1									1	1	1	1
6	694	0		41	2	2	2	2	1	7	2								1	3	1	2	1	1	1	2		1		2	3	4	5	6	7	8		10	11	12		1	1	1	1
7	908	0		41	2	7	2	2	1	999	2								2		1	2	2	2		2		2														3	1	1	3
10	1114	0		41	1	1	1	2	2	1	2								1	2	1	2	1	1	1	1	2020-08-06	1		1	1		1	1				1				1	1	1	1
10	1165	0		41	3	2	2	2	1	7	2								2		1	2	2	2		2		1				1						1				1	1	1	1
10	1169	0		41	2	2	1	2	2	3	2								2		2	2	1	1	1	2		2														2	1	2	2
10	1242	0		41	2	2	1	2	1	7	2								2		1	2	1	1	1	2		2														2	1	1	3
10	1249	0		41	3	1	2	2	1	1	2								1	1	1	2	1	1	1	2		1	1	1	1		1	1		1		1		1		1	1	1	1
10	1512	0		41	2	1	2	2	1	1	1	1							1	3	1	2	1	2		2		2														1	1	1	1
5	1732	1	149.5	41	1	7	2	2	1	1	2								2		2	2	2	1	2	1	2020-08-06	1	1	1	1	1	1	1		1	1	1	1	1	1	1	1	1	1
2	277	0		41	2	7	2	2	1	1	2								1	3	1	2	1	2		2		1		1											1	3		1	3
2	288	0		41	2	3	2	2	1	1	2								2		1	2	2	2		2		2														3		1	3
8	1313	1	34.01	41	1	7	2	2	1	7	2								1	1	2	2	1	2		2		1					1	1		1						4		1	4
4	1657	0		41	2	2	2	2	1	7	2								1	1	1	2	2	2		2		1	1	1	1			1	1	1		1		1		4		1	4
1	7	0		40	1	3	1	2	1	999	2								2		2	2	1	1	1	2		2														1	4	1	1
1	15	0		40	2	7	2	2	1	1	2								2		2	2	2	2		2		2														4	4	1	1
10	1226	0		40	1	7	2	2	1	7	2								1	4	1	2	2	2				2														3	3	2	3
10	523	1	151.2	40	2	1	2	2	1	1	2								1	2	2	2	1	1	1	1	2020-07-15	1	1				1	1	1		1	1			1	1	2	1	1
1	1761	0		40	1	8	2	2	1	1	1							1	1	3	1	2	1	2		2		1		1	1									1		1	2	1	1
1	72	0		40	1	7	2	2	1	3	2								2		2	2	1	1	2	2		2														2	1	1	1
6	184	0		40	1	1	2	1	1	7	2								1	3	1	2	1	1	1	2		2														1	1	1	1
2	265	1	9.23	40	1	3	1	2	2	7	2								1	3	1	2	2	1	2	2		1	1				1			1						1	1	1	2
2	266	0		40	1	1	2	2	1	1	1		1						1	4	1	2	1	1		2		1	1	1	1	1		1			1		1			1	1	1	1
10	402	0		40	1	4	1	2	2	1	2								2		1	2	2	2		2		2														2	1	1	4
10	471	0		40	1	3	1	2	2	7	1		1						1	3	1	2	1	1	1	2		2														1	1	1	1
10	536	0		40	2	7	2	2	1	1	1	1							2		2	2	2	2		2		2														1	1	1	1
6	663	1	119.6	40	1	4	1	2	1	7	1		1						1	1	1	1	1	2	2	1	2020-12-10	1	1	2	3	4	5	6	7	8	9	10	11	12	13	1	1	1	1
6	680	0		40	1	7	2	2	1	7	2								2		2	2	2	2		2		2														1	1	1	1
6	693	0		40	2	2	2	1	1	7	2								1	2	1	1	1	1	2	2		1	1	2	3	4	5	6	7	8		10		12		1	1	1	1
6	695	1	66.73	40	1	1	2	2	1	7	2								1	1	2	2	1	1	2	1	2020-09-28	1		2	3	4	5	6	7	8	9	10	11		13	1	1	1	1
6	709	1	41.93	40	1	2	2	2	3	7	2								1	3	1	1	1	1	3	1	2020-10-03	1		2	3			6		8		10				1	1	1	1
3	782	0		40	3	7	2	2	1	7	2								1	3	1	2	2	2		2		2														1	1	1	1
3	785	1	51.37	40	2	5	1	2	1	1	2								1	4	1	2	2	2		2		2														1	1	1	1
3	853	1	9.2	40	1	5	2	4	1	1	2								2		1	2	1	1	2	1	2020-10-13	2														1	1	1	2
9	1032	1	2.69	40	1	2	1	2	2	999	2								2		1		2	1	1	1	2020-12-01	1									1	1			1	1	1	1	1
10	1144	0		40	1	1	2	2	2	7	2								1	3	1	2	1	1	2	2		2														2	1	1	1
10	1180	1	149.4	40	1	2	1	2	1	999	2								1	3	1	2	1	1	1	2		1				1					1				1	2	1	1	1
10	1215	1	94.96	40	2	1	2	2	1	7	1	1							2		1	2	2	1	2	2		2														3	1	1	1
10	1259	0		40	2	999	2	2	1	3	1	1							2		1	2	1	2		2		2														4	1	2	5
5	1734	0		40	2	5	1	1	2	7	2								1	2	2	2	1	2		2		1	1	1				1	1			1				2	1	1	5
1	75	0		39	1	7	2	2	1	7	2								2		2	2	1	1	2	2		2														1	1	1	3
1	96	0		39	2	7	2	2	1	1	2								1	3	2	2	1	1	1	2		1						1								3	1	1	2
6	177	0		39	1	1	2	2	2	3	2								2		2	2	1	2		2		1	1	1	1	1	1	1		1	1	1		1		1	1	1	1
6	180	1	1.47	39	1	2	2	2	2	999	2								1	999	2	2	1	2		2		2														3	1	1	1
6	187	0		39	1	2	1	2	999	1	2								2		2	2	2	2		2		2														1	1	1	1
2	224	0		39	2	2	1	2	1	3	1	1							2		2	1	2	2		2		2														1	1	2	1
2	249	0		39	2	4	1	2	2	7	2								2		1	2	2	2		2		2														1	1	1	1
10	445	1	131.1	39	1	2	2	2	1	2	2								1	3	1	2	2	1	2	1	2020-06-18	1						1				1				1	1	1	1
10	468	0		39	1	7	2	2	1	999	2								2		1	2	1	2		2		2														2	1	1	2
9	1070	0		39	3	7	2	2	1	7	2								1	5	1	2	2	2		2		2														1	1	1	1
10	1171	0		39	1	1	2	2	1	7	2								1	3	1	2	1	1	1	2		2														1	1	2	1
10	1222	0		39	1	7	2	2	1	7	2								2		1	2	2	2				2														2	1	1	1
11	1413	0		39	1	7	2	2	1	3	2								2		1	2	2	2		2		2														2	1	1	5
10	1532	0		39	2	2	1	2	2	1	2								1		1	2	1	2		2		1	1	1												1	1	1	1
5	1722	1	139.1	39	1	2	1	2	1	3									2		2	2	1	1		1	2020-09-11	1	1	1		1	1	1	1	1		1				1	1	1	1
5	1727	0		39	2	5	1	2	1	1	2								2		2	2	2	2		2		2														2	1	1	5
5	1748	0		39	1	7	2	2	2	1	2								1	4	2	2	1	2		2		2														4	1	2	5
9	11517	1	139.4	39	1	1	1	2	1	3	2								2		1	2	1	1	1	2		2														1	1	1	1
2	290	0		39	1	7	2	2	1	1	1	1	1						2		1	2	1	2		2		2														3		1	3
2	336	0		39	1	4	2	2	2	7	2								2		1	2	1	1	2	2		1			1			1				1				3		1	1
10	1145	0		39	2	999	2	2	1	999	2								2		2	2	2	2		2		2														2		1	2
1	47	1	16.57	38	2	7	2	2	1	1	2								2		1	2	2	2		2		2														3	4	1	1
1	49	0		38	1	3	2	5	2	1	2								2		1	2	2	2		2		1					1									3	4	1	3
6	691	0		38	1	7	2	2	1	5	2								1	2	2	2	1	1	2	2		2														1	3	1	1
10	1230	0		38	2	3	1	2	2	3	2								2		1	2	2	2		2		2														2	3	1	2
10	1280	1	70.57	38	2	3	2	2	1	7	2								2		1	2	2	2		2		2														1	3	2	2
4	1647	0		38	2	5	1	2	2	7	2								2		1	2	1	2		2		2														3	3	2	2
1	51	1	3.43	38	2	7	2	2	1	7	2								2		1	2	2	2		2		2														2	1	1	1
2	200	0		38	2	5	1	2	1	7	2								1	4	1	2	1	1	2	2		1		1				1								1	1	1	1
2	203	0		38	1	3	2	2	1	7	2								2		2		1	1	1	2		2														2	1	1	3
2	223	0		38	2	1	1	2	2	1	2								1	2	1	2	1	1	1	2		1			1		1	1				1			1	1	1	1	1
2	320	0		38	2	7	2	2	1	7	2								1	3	2	2	2	2		2		2														2	1	1	3
6	654	0		38	2	5	1	2	1	1	2								1	3	1	2	2	2		2		2														3	1	1	1
6	673	0		38	1	5	1	1	1	999	2								1	3	1	2	2	2		2		2														1	1	1	5
6	689	0		38	1	1	2	2	1	7	2								1	3	2	2	1	1	1	2		2														1	1	1	1
3	761	0		38	2	7	2	2	1	1	2								2		2	2	2	2		2		2														1	1	1	1
10	1138	0		38	1	1	2	2	1	7	2								2		1	2	1	2		2		2														1	1	2	1
10	1271	0		38	2	999	2	2	1	999	1	1	1						1	3	1	1	2	2				2														4	1	3	3
11	1410	0		38		7	2	2	1	1	2								2		1	2	2	2		2		2														1	1	1	3
11	1444	0		38		3	1	2	1	7	2								1	5	2	2	2	2		2																2	1	2	2
11	1454	0		38	2	3	2	2	1	7	2								2		1	2	1	1	1	2		2														1	1	1	1
5	1728	0		38	1	2	2	3	1	3	2								2		2	2	1	1	1	2		1					1	1		1		1				1	1	1	1
2	272	0		38	1	7	2	2	1	7	2								2		1	2	2	1	2	2		1	1													5		1	4
2	319	0		38	2	7	2	2	1	7	2								1	3	1	2	2	2		2		2														3		1	4
1	108	0		37	1	7	2	2	1	999	2								2		2	2	1	1	2	2		2														2	4	1	5
1	65	0		37	2	3	2	2	1	7	2								1	3	1	2	1	2		2		2														1	3	1	1
10	1214	0		37	2	5	1	2	2	7	1							1	2		2	2	2	1	1	2		2														2	3	1	1
1	26	0		37	2	3	1	2	1	1	1	1							2		2	2	2	2		2		2														2	1	1	1
1	139	0		37	2	5	2	2	1	1	2								2		2	2	1	2		2		2														1	1	1	1
1	154	1	16.81	37	1	7	2	2	2	2	2								1	2	1	1	1	2		2		1	1									1				1	1	1	1
6	188	0		37	1	2	2	2	3	1	2								1	2	1	2	1	2		2		2														1	1	1	1
2	240	0		37	1	4	1	2	2	7	2								1	2	1	2	1	2		2		2														3	1	1	3
2	250	0		37	2	9	1	2	2	1	2								2		2	2	1	1	1	2		2														1	1	1	1
2	293	0		37	2	2	1	2	2	1	2								2		1	2	1	1	1	2		1	1	1				1								2	1	2	4
2	343	0		37	2	7	2	2	1	7	2								2		2	2	2	2		2		2														2	1	1	1
10	419	0		37	1	2	2	2	2	1	2								1	1	1	?	2	2		2		2														4	1	1	1
10	522	1	104	37	2	1	2	2	1	3	2								1	4	1	2	1	1	1	2		1	1					1				1				3	1	1	1
6	685	0		37	2	7	2	1	1	999	1		1						2		2	2	2	2		2		2														1	1	1	1
6	713	0		37	1	1	2	2	1	1	2								1	3	1	2	1	1	1			1			3	4										1	1	1	1
3	776	0		37	3	2	1	2	1	1	2								1	3	1	1	2	2		2		2														1	1	1	2
10	1167	1	93.32	37	2	2	1	2	1	7	2								1	3	1	2	1	2		2		1	1						1		1	1				1	1	1	1
10	1232	0		37	1	3	2	2	1	1	2								2	1	2	1	2		2					1												1	1	1	1
10	1275	1	16.53	37	2	5	2	2	1	1	2								2		1	2	2	1	1	2		1						1		1						1	1	1	2
8	1310	0		37	1	2	1	2	2	7	2								1	3	1	2	2	2		2		1			1			1								3	1	1	1
5	1718	1	176.3	37	1	2	1	2	2	1	2								2		2	2	1	1	2	1	2020-09-06	1	1					1					1			1	1	1	1
1	145	0		37	2	3	2	2	1	2	1							1	2		2	2	1	2		2		2														2		2	2
1	50	0		36	2	3	2	2	1	5	2								2		2	2	1	2		2		2														1	4	1	3
1	155	0		36	2	1	1	1	1	1	1				1				1	2	1	1	1	1	1	2		1	1	1			1	1				1				1	2	1	1
10	1177	0		36	2	2	1	2	2	7	2								2		1	2	1	1	1	2		2														1	2	1	1
10	1179	1	9.18	36	1	4	1	2	1	8	2								1	3	1	1	1	1	2	2		2														1	2	2	2
1	64	0		36	2	2	1	1	2	999	2								2		1	2	1	2		2		1		1	1											2	1	1	1
6	176	0		36	1	4	1	2	2	6	2								2		1	1	1	1	1	2		2														1	1	1	1
6	178	1	2.73	36	1	1	2	2	1	7	2								2		1	1	2	2		2		2			1			1				1				2	1	1	1
10	182	1	3.32	36	1	1	2	2	1	1	2								1	4	1	2	1	1	1	1	2020-12-12	1						1						1		2	1	1	1
6	190	0		36	1	2	2	2	1	1	2								2		2	2	1	1	1	2		2														2	1	1	1
6	192	0		36	1	2	1	2	2	999	2								1	3	1	2	1	1	1	2		2														1	1	1	1
2	233	0		36	2	7	2	2	1	1	2								2		2	2	1	2		2		2														1	1	1	4
2	237	0		36	1	4	2	2	2	3	2								2		1	1	1	1	1	2		2														1	1	1	1
2	255	0		36	1	2	1	2	2	7	2								2		2	2	2	1	2	2		2														2	1	1	1
10	423	0		36	1	999	2	2	1	7	2								1	4	1	2	2	1	2	2		2														2	1	1	1
10	428	1	159.8	36	1	7	2	2	1	1	2								1	1	1	2	2	2		1	2020-07-05	1	1	1	1	1	1	1	1		1	1			1	3	1	1	3
10	545	0		36	2	1	1	2	2	1	2								2		1	2	2	2		2		2														1	1	1	1
6	655	1	3.3	36	2	3	1	2	1	7	2								1	3	1	2	1	2		1	2020-12-01															1	1	1	1
6	692	0		36	2	1	2	2	1	7	1		1						1	1	1	2	1	1	1	2		1	1	2	3	4	5			8		10		12		1	1	1	1
6	714	0		36	1	4	2	2	2	3	2								1	1	1	2	1	1	3	2		1	1	2	3			6		8		10		12		3	1	2	1
3	824	0		36	2	3	1	2	1	999	2								2		1	2	2	1	1	2		2														1	1	1	2
3	854	0		36	1	7	2	1	1	7	2										2	2	2	2		2		2														2	1	1	2
7	961	0		36	2	7	2	2	1	999	2								2		1	2	2	2		2		2														2	1	1	3
9	1030	1	4.02	36	1	2	2	1	1	1	2								2		1	2	2	2		1	2020-05-01	2														1	1	1	1
9	1060	0		36	2	2	1	2	2	999	2								2		1	1	1	1	2	1	2020-08-09	1	1		1		1	1				1				2	1	2	3
10	1124	0		36	1	1	1	2	2	1	2								2		2	2	1	1	1,2	2		2														2	1	2	2
10	1201	1	2.58	36	1	999	2	1	1	999	1							1	2		1	2	2	2		2		2														1	1	1	1
11	1429	0		36	1	7	2	2	1	5	2								2		2	2	2	2		2		2														2	1	1	2
4	1660	0		36	2	2	2	2	1	7	2								1	3	1	2	1	1	1	2		1						1				1		1		1	1	1	2
5	1742	1	45.69	36	1	7	2	2	1	1	2								2		2	2	1	1	2	2		1		1	1			1								2	1	1	2
10	439	1	54.18	36	1	1	2	2	1	8	2								1	2	1	2	1	1	1	2		1						1		1	1				1	5		1	1
3	771	0		36	2	5	1	2	2	3	2								2		2	2	2	2		2		2														1		2	2
9	1047	0		36	1	7	2	2	1	1	1	1	1						1	2	1	1	2	2		2		1			1											3		2	2
9	1058	1	5.29	36	1	7	2	2	1	1	1		1						1	3	2	2	2	1	2	1	2020-10-27	1						1			1				1	3		1	2
1	20	0		35	2	7	2	2	1	7	1	1	1						2		2	2		2		2		2														3	4	1	4
1	39	0		35	2	5	1	2	1	7	1		1						2		1	2	2	2		2		2														2	4	1	1
10	1175	0		35	1	2	1	2	2	2	2								2		1	2	1	1	1	2		2														2	1.2	2	2
1	76	0		35	2	7	2	2	1	7	2								2		2	2	2	2		2		2														1	1	1	1
1	83	0		35	2	7	2	2	1	7	1	1							1	4	1	2	2	2		2		2														2	1	1	1
1	84	0		35	1	7	2	2	2	3	2								2		2	2	2	2		2		2														2	1	1	1
6	191	0		35	2	2	2	1	2	7	2								1	3	1	2	1	1	1	2		2														1	1	1	1
2	294	0		35	3	4	1	1	2	7	2								2		2	2	2	2		2		2														2	1	2	3
10	414	0		35	1	7	2	2	1	1	2								1	1	1	2	2	2		2		2														1	1	1	1
10	453	1	141.6	35	1	2	2	2	1	3	2								1	4	2	2	1	2		1	2020-07-23	1						1			1				1	1	1	2	1
10	483	0		35	1	7	2	2	1	7	2								2		2	2	2	2		2		2														3	1	1	1
3	819	0		35	2	7	2	2	1	5	2								2		1	2	2	2		2		2														2	1	1	3
9	1002	0		35	2	7	2	2	1	7	1								2		1	2	2	2		2		2														1	1	1	3
10	1100	0		35	2	1	1	2	2	1	2								2		1	2	2	1	1	2		2														1	1	2	2
10	1154	0		35	1	4	2	2	1	4	2								1	1	1	2	1	1	1	1	2020-11-02	1	1	1	1	1	1	1	1	1	1	1	1	1	1	2	1	2	2
11	1440	1	79.9	35		2	1	2	2	1	2								2		1	2	1	2		2		1	1	1									1			3	1	1	1
10	1516	1	28.32	35	2	5	2	2	1	1	2								1	4	1	1	1	2		2		1		1	1			1	1	1		1	1	1		1	1	1	1
6	710	0		35	2	2	2	2	1	1	2								1	3	1	2	1	1	3	2		1			3			6				10		12
10	1107	0		34	2	2	1	2	1	7	2								2		1	2	2	2		2		2														3	2,3	1	2
3	823	0		34	2	5	1	2	2	999	1						1		2		1	2	2	2		2		2														3	3	1	1
10	1219	1	15.08	34	1	7	2	2	1	1	2								2		2	2	2	2		2		2														2	3	1	3
10	1244	0		34	1	5	1	1	2	5	2								2		2	2	2	2		2		2														1	3	1	1
6	11510	1	1.33	34	2	2	2	2	1	5	2								1	4	1	2	1	2		2		2														2	3	2	1
10	1157	0		34	2	1	1	2	1	1	2								2		1	2	1	1	1	2		2														1	2	1	1
1	30	0		34	1	7	2	2	1	1	2								2		1	2	2	2		2		2														3	1	1	1
1	38	0		34	1	1	2	2	1	7	2								2		2	2	2	2		2		2														1	1	1	1
1	111	0		34	1	2	2	2	2	5	2								2		2	2	2	2		2		2														2	1	1	2
1	128	0		34	2	3	2	2	1	8	2								2		1	2	2	2		2		2														1	1	1	1
2	280	0		34	1	7	2	2	1	7	2								2		1	2	1	2		2		2														1	1	1	1
10	443	1	149.7	34	1	7	1	2	2	7	1		1						1	1	1	2	2	1	1	1	2020-07-22	1	1				1							1		1	1	1	2
10	537	1	26.15	34	2	7	2	2	1	999	2								2		1	2	2	2		2		2														3	1	2	2
6	690	1	16.02	34	1	1	2	2	1	7	2								1	2	2	2	1	1	1	2		1	1	2								10		12		1	1	1	1
3	777	0		34	2	7	2	2	2	7	2								2		1	2	2	2		2		2														1	1	1	2
3	789	0		34	3	5	1	1	1	7	2								2		1	2	2	2		2		2														1	1	1	1
7	926	1	37.82	34	2	1	2	2	1	7	2								2		1	1	1	1	1	2		2														1	1	1	1
7	969	0		34	2	4	1	2	2	999	2								2		2	2	2	2		2		2														1	1	1	3
10	1160	0		34	1	1	2	1	1	7	2								2		1	2	1	1	1	2		2														1	1	1	1
11	1415	0		34	2	5	1	2	3	1	1	1							2		1	1	1	1	2	2		2														1	1	2	1
11	1441	0		34	1	4	1	2	2	1	2								2		2	2	1	2		2		2														1	1	1	1
10	1533	0		34	1	2	2	2	1	1	2								2		1	1	2	2		2		2														1	1	1	1
10	1547	0		34	2	5	1	2	2	1	1			1					1	5	1	2	2	2		2		2														2	1	1	1
5	1737	1	29.79	34	1	7	2	2	1	7	2								2		1	1	2	1	2	1	2020-08-07	1	1	1	1	1	1	1		1	1	1		1	1	2	1	1	1
5	1747	1	49.21	34	1	1	1	1	1	1	2								1	4	1	2	1	1	1	2		2														2	1	1	1
2	313	0		34	2	7	2	2	1	5	2								2		1	2	1	2		2		2														3		1	3
1	122	0		33	2	7	2	2	2	7	2								2		2	2	1	2		2		2														1	4	1	5
4	1646	0		33	2	1	2	2	1	7	2								1	4	2	2	1	1	1	2		1			1			1								2	3	2	2
2	251	0		33	1	1	2	2	1	7	2								2		1	2	1	2		2		2														2	1	1	1
2	349	0		33	2	8	2	2	1	7	2								2		2	2	2	2		2		2														1	1	1	1
10	415	0		33	1	7	2	2	1	7	2								1		2	1	1	1		2		2														1	1	1	1
6	635	0		33	1	4	1	2	2	8	1		1						1	3	1	2	1	1	1	1	2020-09-01	1				4			7		9	10			13	3	1	1	1
6	646	0		33	1	7	2	2	2	7	2								2		2	2	2	2		2		2														1	1	1	1
3	848	0		33	3	5	1	2	2	7	2								2		1	2	2	2		2		2														1	1	1	2
7	901	1	27.83	33	1	7	2	2	1	7	2								2		2	2	2	2		2		2														3	1	1	1
7	967	1	22.45	33	2	3	2	2	1	999	2								2		1	2	2	2		2		2														1	1	1	1
9	1072	0		33	1	7	2	2	1	1	2								1		1	1	1	1	2	2		2														1	1	1	1
10	1105	0		33	1	1	2	2	1	5	2								2		1	2	1	1	1	2		1				1		1		1						1	1	1	1
10	1251	0		33	1	2	2	2	1	7	2								2		1	1	1	1	1	2		1	1	1			1									1	1	1	1
11	1442	0		33		5	1	1	1	3	2								2		2	2	2	2		2		1		1												2	1	1	3
10	1513	1	90.84	33	2	7	2	2	1	999	1	1	1						1	3	1	2	1	2		2		2														2	1	1	2
4	1601	0		33	1	5	1	2	1	1	2								2		2	2	2	2		2		2														1	1	1	1
2	329	0		33	3	9	1	2	2	3	1		1						2		1	2	2	2		2		2														4		1	2
10	1110	0		32	2	1	2	2	1	2	2								1	3	1	2	1	1	1,2	2		1	1					1		1		1				1	1,2	1	1
1	161	1	1.1	32	3	7	2	2	1	7	1	1			1			1	1	1	2	2	2	2		2		1			1		1	1		1		1		1		1	1	1	1
2	220	0		32	1	1	2	2	1	3	2								1	3	1	2	2	2		2		2														1	1	1	3
2	222	0		32	2	1	1	2	1	3	2								2		1	2	1	1	1	2		1												1		4	1	2	1
2	225	0		32	2	1	2	2	1	7	2								2		1		1	1	1	2		2														1	1	2	1
2	241	1	3.62	32	1	5	2	2	1	5	2								1	3	2	2	2	2		1	2020-09-29	1	1	1	1	1	1		1	1	1	1			1	1	1	1	1
2	261	1	9.71	32	2	1	1	2	2	7	2								2		1	2	1	1	1	1	2020-10-16	1			1		1	1			1				1	1	1	1	1
10	521	1	1.77	32	2	1	2	2	1	1	2								2		2	2	1	1	1	2		2	1					1				1				1	1	1	1
10	525	0		32	2	2	2	2	1	1	2								1	3	1	2	2	1	1	1	2020-07-08	1	1				1	1		1	1	1	1		1	1	1	1	1
6	619	0		32	1	2	1	2	1	1	2								2		2	2	2	2				2														1	1	1	1
6	648	0		32	1	4	1	2	2	1	2								2		2	2	1	1	1	2		1														1	1	1	1
6	711	0		32	1	1	2	2	1	8	2								1	1	1	2	1	1	2	2		2														1	1	1	1
6	715	0		32	1	2	2	2	2	1	2								1	3	1	2	1	1	3	2		2														1	1	1	1
3	818	0		32	2	7	2	2	1	5	1						1		1	4	1	2	1	2		2		2														3	1	1	2
3	847	0		32	1	7	1	4	1	7	2								2		1		2	2		2		2														1	1	1	1
3	864	0		32	2	9	1	2	2	5	2								2		1	2	1	1	1	2		2														1	1	1	1
7	911	1	39.45	32	2	4	2	2	1	1	2								1	2	1	2	2	2		2		2														2	1	1	2
9	1015	0		32	1	7	2	2	1	1	2								2		2	2	1	2		2		2														1	1	1	1
10	1104	1	8.95	32	2	1	2	2	1	1	2								2		2	2	1	1	1	1	2020-07-05	1	1	1		1		1	1	1		1			1	1	1	1	1
10	1116	0		32	1	1	2	2	1	7	2								2		1	2	1	1	1	2		2														2	1	1	1
10	1142	0		32	1	1	2	2	1	1	2								2		1	2	1	1	1	2		2														1	1	1	1
10	1234	0		32	2	2	1	2	1	7	2								2		1	1	1	2		2		2														1	1	1	1
2	317	0		32	2	1	2	2	1	4	2								2		2	2	2	2		2		2														4		1	2
2	325	0		32	3	9	1	1	1	1	1							1	1	1	1	2	1	2		2		2														3		1	3
11	1455	0		31	2	3	2	2	1	7	2								2		1	2	2	2		2		2														2	3	1	3
6	626	0		31	1	2	1	3	1	999	2								2		1	1	1	1	2	1	2020-09-01	2														1	2	1	1
1	68	0		31	1	7	2	2	2	7	2								2		1	2	2	2		2		1			1		1	1				1				1	1	1	1
2	206	0		31	1	3	2	1	1	5	2								1	3	1	2	1	1	2	2		1	1					1				1				2	1	1	1
10	462	1	17.76	31	1	7	2	2	1	7	2								2		1	2	2	1	2	2		1	1								1	1			1	3	1	1	1
6	639	0		31	2	7	1	2	1	1	2								2		1	2	2	2		2																1	1	1	3
6	640	0		31	2	7	2	2	1	1	2								2		2	2	1	1	2	2		2														1	1	1	2
6	708	0		31	1	1	2	2	1	3	2								1	1	1	2	1	1	1	2		1			3		5	6		8		10				1	1	1	1
3	798	0		31	1	5	1	1	2	7	2								2		2	2	2	2		2		2														3	1	1	1
3	800	0		31	2	5	1	2	2	3	2								2		2	2	2	2		2		2														1	1	1	1
9	1012	0		31	1	2	1	2	2	5	2								2		2	2	1	1	1	2		1	1				1	1								1	1	1	1
9	1069	0		31	2	999	2	2	1	7	2								1	2	1	1	1	1	2	1	2020-11-15	1	1	1	1	1	1	1		1		1		1		1	1	1	1
10	1129	0		31	1	1	1	2	3	7	2								1	1	1	2	1	1	1	2		1						1				1				2	1	1	3
10	1174	0		31	2	2	2	2	1	8	2								1	3	1	2	1	1	1	1	2020-10-20	1										1				2	1	1	1
10	1276	0		31	2	1	2	2	1	7	2								1	5	2	2	1	1	1	2		2						1								1	1	1	1
11	1453	0		31	2	3	2	2	1	3	2								2		1	2	2	2		2		2														1	1	1	1
2	326	0		31	2	5	2	1	1	7	2								2		1	2	2	2		2		2														3		1	1
3	763	0		31	2	7	2	2	1	3	2								1	4	1	2	2	2		2		2														4		1	1
10	543	1	41.05	30	2	7	2	2	2	1	2								2		2	2	1	1	2	2		1							1		1	1			1	4	999	1	5
10	546	0		30	2	2	1	2	2	1	2								2		2	1	1	1	1	2		2														3	999	2	2
1	23	0		30	1	7	2	2	1	999	2								1	1	1	2	1	1	2	2		2														4	4	1	5
10	1108	0		30	1	1	2	1	1	1	2								2		2	2	1	1	1	2		2														2	2	1	2
10	1115	0		30	2	1	1	2	1	8	2								2		2	2	1	1	1	2		2														2	2	2	2
1	40	1	75.33	30	1	1	1	1	1	1	2								1	3	2	2	1	1	1	1	2020-09-22	1	1					1		1		1				1	1	1	1
1	73	0		30	1	7	2	2	1	3	2								1	3	1	2	2	2		2		2														2	1	1	1
1	170	0		30	1	4	1	1	2	7	2								2		1	2	2	2		2		2														1	1	1	1
2	210	1	14.24	30	2	3	1	2	1	1	2								1	2	1	2	2	2		1	2020-10-12	2														2	1	1	1
2	238	0		30	1	4	2	2	2	1	2								2		1	2	1	1	1	2		1						1		1		1				3	1	1	1
2	252	1	60.69	30	1	3	2	2	1	7	2								2		2	2	1	1	1	1	2020-10-20	1	1					1			1				1	1	1	2	1
6	601	0		30	1	5	1	2	2	7	1		2						1	1	2	2	2	1	1			1	1	4							9	10				1	1	1	1
6	662	0		30	2	5	1	1	2	3	2								2		1	1	2	2																		1	1	1	3
6	701	1	138.8	30	1	1	2	2	1	3	2								1	1	1	2	1	1	1	1	2020-11-01	1	1	2	3	4	5	6	7	8		10		12		1	1	1	2
6	716	0		30	1	2	2	2	2	1	2								1	2	1	1	1	1	1	2		1		2	3			6				10		12		3	1	1	1
3	784	0		30	1	4	1	1	2	1	2								2		2	2	2	2		2		2														1	1	1	1
3	807	0		30	2	5	1	1	2	7	2								2		1	2	2	2		2		2														2	1	1	2
3	860	0		30	2	5	1	2	2	7	2								2		1	2	2	2		2		2														1	1	1	2
7	934	0		30	2	5	1	2	1	1	2								1	3	1	2	2	2		2		2														2	1	1	5
7	945	0		30	2	7	2	2	1	999	2								2		1	2	1	2		2		2														1	1	1	1
7	979	0		30	2	7	2	1	1	999	2								2		2	2	2	2		2		2														4	1	1	1
9	1009	0		30	1	2	1	2	2	999	2								2		1	2	2	2		2		2														1	1	1	5
9	1035	0		30	1	5	1	1	2	999	2								2		2	2	2	2		2		2														1	1	2	1
10	1102	0		30	2	7	2	2	1	999	2								1		1	2	2	2		2		2														3	1	1	1
10	1109	0		30	2	1	2	2	1	5	2								1	2	1	2	1	1	1,2	2		1		1			1							1		2	1	2	2
10	1111	0		30	2	1	2	2	1	1	2								1	3	1	2	1	1	2	2		2														1	1	3	1
10	1126	0		30	1	1	1	2	1	3	2								2		1	2	1	1	1	2		2														2	1	2	2
10	1131	1	162.8	30	1	1	1	2	1	1	2								1	3	1	2	1	1	2	2		1		1	1		1	1				1		1		2	1	2	2
10	1137	0		30	1	1	1	2	1	1	2								2		2	2	1	1	2	2		2														1	1	1	1
10	1146	1	41.21	30	2	1	2	1	1	7	2								1	1	1	2	2	2	2	2	2020-08-24	1	1	1	1	1	1	1	1	1	1	1		1	1	1	1	1	1
10	1150	1	167.5	30	1	5	1	2	1	7	2								1	4	2	2	1	1	2	1	2020-08-25	1		1								1			1	2	1	1	1
10	1202	0		30	2	999	2	2	2	7	2								1	3	1	2	1	1	2	2		1		1	1			1				1		1		1	1	1	1
10	1264	0		30	2	999	2	2	1	1	1		1						1	3	1	2	1	2		2		1			1			1	1			1		1		1	1	2	2
11	1402	0		30	1	7	2	2	1	1	2								2		2	2	2	2		2		1						1								2	1	1	1
11	1443	0		30	2	9	1	2	2	7	2								2		2	2	2	2		2		2														3	1	1	5
11	1457	0		30	1	3	2	2	1	3	2								2		1	2	2	2		2		2														2	1	1	1
11	1458	0		30	2	5	1	2	3	999	2								2		1	2	2	2		2		1			1											1	1	1	3
11	1460	0		30	2	3	2	3	1	1	2								2		1	2	2	2		2		2														2	1	1
10	1511	1	63.97	30	2	1	2	2	1	1	2								1	3	1	2	1	1	2	1	2020-09-06	1		1	1		1	1	1	1	1	1			1	2	1	1	3
10	1528	0		30	2	2	2	2	1	1	2								1	3	2	2	1	1	1	2		2														1	1	1	1
4	1605	0		30	1	5	1	2	2	8	2								2		1	2	2	2		2		2														1	1	1	1
4	1609	1	3.44	30	2	4	1	1	2	7	2								2		1	2	2	2		2		1	1					1								1	1	1	1
4	1610	0		30	1	5	1	2	2	7	2								2		1	2	1	2		2		2														1	1	3	1
5	1710	0		30	1	5	1	1	2	3	2								1	1	1	2	1	2		2		1	1	1			1							1		3	1	1	4
5	1744	0		30	2	3	1	2	2	1	2										2	2	1	2		2		1	1	1	1	1	1	1	1	1	1	1	1		1	1	1	1	3
2	204	1	1.72	30	2	3	1	2	1	3	2								2		1	2	2	2		2		2														3		2	1
4	1626	0		30	2	7	2	2	1	7	2								1	3	2	2	2	2		2		2														3		2	3
10	541	1	46.66	29	2	7	2	2	1	7	2								1	2	2	2	1	1	2	2		1	1					1				1				3	999	1	1
1	3	0		29	1	4	1	2	1	1	2								2		2	2	1	2		2		2														3	4	1	1
1	110	0		29	1	7	2	2	1	7	2								2		2	2	2	2		2		2														1	4	1	2
2	228	0		29	2	2	1	1	2	1	2								1	3	1	2	1	1	1	2		1	1	1										1		1	2	1	1
1	27	0		29	2	4	1	1	2	7	2								2		2	2	1	2		2		2														1	1	1	1
1	79	0		29	2	5	1	1	1	7	2								2		2	2	2	2		2		2														2	1	1	1
2	207	0		29	2	3	1	1	2	7	2								2		2	2	1	2		2		2														1	1	2	2
2	239	0		29	2	4	2	2	1	7	2								1	3	1	2	1	1	1	2		1		1	1			1						1		3	1	1	1
10	477	0		29	1	4	1	2	2	999	2								1	3	1	2	1	2		2		1		1	1			1	1			1		1		2	1	1	2
10	492	0		29	3	1	2	2	1	3	2								1	3	1	2	1	2		2																1	1	1	2
6	608	1	162.2	29	1	4	1	2	2	4	1	1							1	3	1	2	2	2		2		2														1	1	1	1
6	622	1	37.37	29	2	3	2	2	1	1	2								2		2	2	1	1	1	1	2020-11-16	1				4		6								2	1	2	2
6	641	0		29	3	3	2	2	2	3	2								1	4	2	2	2	1	1	2		2														1	1	1	1
6	643	0		29	1	2	2	2	2	999	2								1	3	1	2	1	1	1	2		2														1	1	1	1
9	1016	0		29	2	2	1	1	2	7	2								2		1	2	2	1	1	2		1	1	1				1								1	1	1	5
10	1112	0		29	1	1	2	2	1	5	2								1	3	1	2	1	1	1	2		1		1			1	1						1		2	1	1	1
10	1118	1	54.24	29	2	3	1	2	1	999	2								1	3	1	2	2	2		2		2														2	1	2	2
10	1119	1	3.79	29	2	3	2	2	1	999	2								1	3	1	2	2	2		2		2														2	1	2	2
10	1153	0		29	1	2	1	1	2	999	2								2		2	2	2	2		2		2														1	1	1	1
10	1240	0		29	1	5	1	4	2	7	2								1	4	1	2	1	1	1	2		1		1	1		1	1		1		1		1		3	1	1	1
11	1420	0		29		1	2	2	1	5	2								1	3	1	2	1	2		2		2														3	1	2	2
11	1423	0		29	2	4	2	2	3	3									2		2	2	2	2		2		2														1	1	1	1
11	1452	0		29	2	7	2	2	1	3	2								2		1	2	1	2		2		2														2	1	1	2
5	1757	0		29	1	2	1	2	1	7	2								2		1	2	2	2		2		1				1	1			1						2	1	1	1
2	334	0		29	2	7	2	2	1	7	2								2		1	2	1	2		2		2														4		1	3
3	794	0		29	1	5	1	2	1	999	1				1				1	2	1	1	2	2		2		1	1	1	1		1	1	1		1			1		4		1	3
10	1527	0		29	2	7	2	2	1	1	2								2		1	2	2	2		2		2														3		1	2
1	17	0		28	1	7	2	2	1	7	2								1	4	1	2	1	2		2		2														1	4	1	4
1	18	0		28	2	5	1	2	1	1	1		1						2		2	2	1	2		2		2														3	4	4	4
6	197	0		28	1	1	2	1	1	7	2								2		2	2	2	1	1	2		2														2	2	1	2
1	70	0		28	1	7	2	2	1	4	1							1	2		1	2	2	2		2		2														1	1	1	1
2	216	0		28	2	7	2	2	1	7	2								1	3	1	2	1	2		2		2														1	1	1	1
2	242	0		28	1	7	1	2	2	1	1							1	1	2	1	2	1	2		2		1	1	1	1			1		1		1				3	1	1	5
2	248	0		28	2	1	1	2	2	7	2								1	4	1	2	1	1	1	2		1	1		1			1				1				1	1	1	1
2	291	0		28	2	5	1	1	2	1	2								2		2	2	1	2		2		2														1	1	3	1
10	434	0		28	1	7	2	1	1	3	2								2		1	2	2	2		2		2														1	1	1	2
10	456	0		28	1	7	2	2	1	1	2								1	3	2	2	2	2		2		2														2	1	1	3
10	510	1	11.7	28	2	7	2	2	1	3	2								1	3	1	2	2	2		2		1														4	1	1	3
10	520	0		28	2	1	2	2	1	7	2								2		1	2	1	1	1	2		2														1	1	1	1
6	612	0		28	2	5	1	1	1	999	2								2		2	2	2	2		2																4	1	2	3
6	628	0		28	1	3	2	2	1	1	1							1	2		2	2	1	2		2		1			3							10				1	1	1	1
6	642	0		28	1	9	1	2	2	5	2								2		2	2	2	2		2		2														1	1	1	1
6	712	0		28	1	1	2	2	1	1	1							1	1	3	1	2	2	1	1	2		1			3			6								1	1	1	1
3	828	0		28	1	4	1	1	2	1	1				1				1	2	1	2	2	2		2		2														2	1	1	2
3	858	0		28	2	7	2	2	1	7	2								2		2	2	2	2		2		2														2	1	1	2
7	902	0		28	2	5	2	1	2	999	2								2		1	2	2	2		2		2														2	1	1	3
7	929	0		28	2	7	2	1	1	1	2								2		1	2	1	1	1	2		2														1	1	1	1
9	1062	0		28	2	5	1	1	2	7	1	1							2		1	1	2	1	1	1	2020-08-07	1		1	1	1	1		1			1				1	1	1	1
10	1103	0		28	1	1	2	2	1	7	2								1	3	1	2	1	1	1	2		1		1				1		1				1		1	1	1	1
10	1106	0		28	1	2	1	1	1	999	1				1				1		2	2	2	2		2		2														1	1	1	1
11	1432	0		28	1	5	1	2	2	1	2								1	4	1	2	2	2		2		2														1	1	1	1
10	1507	0		28	2	7	2	2	1	4	2								2		1	2	1	2		2		2														1	1	1	1
10	1519	0		28	2	7	2	2	1	2	2								2		1	2	2	2		2		2														2	1	2	2
2	257	0		28	1	3	2	2	1	2	2								1	3	1	2	1	1	1	2		1												1		4		1	3
2	324	0		28	2	7	2	2	1	1	2								2		2	2	1	2		2		2														3		2	3
3	832	0		28	1	5	1	1	1	7	1	1	1						2		1	2	2	2		2		2														2		1	1
10	549	1	77.17	27	2	2	1	2	2	1	2								1	3	1	1	1	1	2	1	2020-08-26	1		1					1		1				1	5	999	2	3
6	179	0		27	1	2	2	1	1	1	2								2		1	2	1	1	1	2		1		1	1		1		1		1			1	1	2	3	1	1
1	55	1	12.78	27	2	7	2	2	1	5	2								2		2	2	2	2		2		2														4	1	1	1
1	60	0		27	2	7	2	2	1	3	2								2		2	2	2	2		2		2														2	1	1	1
1	81	0		27	2	5	1	1	1	999	2								2		1	2	2	1	2	2		1		1	1	1	1	1				1		1		1	1	1	1
1	106	0		27	2	7	2	2	1	999	2								2		1	2	2	2		2		2														2	1	1	3
2	253	0		27	1	3	2	2	1	8	2								1	3	1	2	1	2		2		2														4	1	2	5
2	271	0		27	1	1	2	2	1	1	2								2		2	2	1	1	1	2		2														1	1	1	2
2	286	0		27	2	7	2	2	2	7	1							1	2		2	2	2	2		2		2														1	1	1	1
10	457	0		27	1	7	2	2	1	1	2								1	3	1	2	2	2		2																2	1	1	1
10	465	0		27	1	1	2	2	1	4	2								1	3	1	2	1	1	1	2		1	1	1	1	1	1	1	1	1		1		1		2	1	1	2
10	467	1	1.37	27	1	2	2	2	1	7	2								2		1	2	1	1	1	1	2020-10-20	1	1	1		1	1	1	1	1	1	1		1	1	1	1	1	1
10	480	1	30.17	27	1	4	2	2	1	1	2								1	4	1	1	2	1	2	2		1						1				1				3	1	1	1
10	491	0		27	2	1	2	2	1	2	2								2		1	2	1	2		2		2														2	1	1	1
10	511	1	2.92	27	2	2	1	2	1	1	2								2		2	1	1	1	1	2		1			1			1				1				2	1	1	1
10	544	0		27	2	1	2	2	1	7	2								1	3	1	1	1	1	2	2		1		1			1	1								2	1	1	1
6	604	0		27	2	4	1	2	2	999	2								1	3	1	2	1	2		2		1												12		2	1	1	2
6	636	0		27	1	2	1	2	1	1	2								2		2	2	1	2		2		2														1	1	1	1
6	645	1	1.36	27	2	7	2	2	1	999	2								1	2	1	2	2	2		1	2020-11-01	1	1	2							9			12	13	1	1	1	1
6	656	0		27	2	4	1	2	1	7	2								1	2	1	2	1	1	3	2		1	1	2												1	1	1	1
3	783	0		27	1	5	1	2	1	7	2								1	4	1	2	1	2		2		2														1	1	1	1
3	799	1	7.89	27	2	5	1	2	2	7	2								2		2	2	2	2		2		2														1	1	1	1
3	834	0		27	1	5	1	1	2	7	2								2		2	2	2	2		2		2														3	1	1	1
3	840	0		27	1	7	2	2	1	1	2								2		1	2	2	2		2		2														2	1	1	2
3	857	0		27	2	5	1	1	2	999	2								2		1	2	2	2		2		2														1	1	1	3
7	915	0		27	2	5	1	2	2	999	2								2		1	1	2	2		2		2														4	1	1	1
9	1043	0		27	2	5	1	2	2	1	1	1	1						1	2	1	2	1	2		2		2														1	1	1	1
10	1121	1	55.13	27	2	7	2	2	1	999	2								1	2	1	2	1	2		2		2														1	1	1	1
10	1243	0		27	2	1	1	2	2	1	2								1	3	1	2	2	2				2														2	1	2	2
10	1265	0		27	1	1	1	1	1	3	2								1	4	1	2	1	1	1			1	1					1				1				2	1	3	2
8	1314	0		27	1	5	2	1	1	999	2								2		1	2	2	2		2		2														2	1	1	3
11	1439	0		27	2	5	1	1	2	3	2								2		1	2	2	2		2		2														1	1	1	3
11	1459	0		27	2	3	2	2	1	1	2								2		2	2	2	2		2		2														2	1	1	1
4	1630	0		27	2	7	2	2	1	3	2								1	4	1	2	1	2		2		2														4	1	1	3
4	1643	1	6.1	27	2	7	2	2	1	1	2								1	4	2	2	2	2		2		2														3	1	1	1
5	1715	0		27	1	2	2	2	1	3	2								1	1	1	1	1	1	2	2		1	1	1	1			1				1		1		1	1	1	1
5	1745	1	4.61	27	1	7	2	2	1	7	2								2		1	1	2	1	2	1	2020-08-16	1	1	1	1	1	1	1		1	1	1	1	1	1	1	1	1	1
2	323	0		27	2	4	1	1	2	1	2								2		1	2	1	2		2		2														4		3	3
3	816	0		27	2	7	2	2	1	2
10	550	0		26	2	2	1	1	1	1	2								1	4	1	2	1	1	1	2		2														3	999	1	1
1	99	0		26	2	3	2	2	1	3	2								1	3	1	2	1	1	1	1	2020-11-01	2														1	4	1	1
1	100	0		26	2	1	1	1	1	5	2								2		1	1	1	1	1	2		2														2	3	2	2
1	58	0		26	2	7	2	2	1	1	2								1	3	1	2	1	2		2		2														1	1	1	1
1	109	0		26	2	7	2	2	1	5	2								2		1	2	2	2		2		2														1	1	3	2
2	230	0		26	1	7	1	1	2	7	2								2		1	2	1	2		2		2														2	1	3	3
2	256	1	64.24	26	2	3	1	1	1	999	2								2		2	2	1	1	1	2		2														4	1	1	5
2	282	0		26	1	4	1	1	2	5	2								1	3	1	2	2	2		2		1	1	1	1			1		1						1	1	1	1
2	308	0		26	1	4	1	1	1	7	2								2		2	2	1	2		2		2														2	1	1	2
2	309	0		26	1	9	1	1	2	7	2								2		1	2	2	2		2		2														1	1	2	2
10	433	1	22.58	26	1	7	2	2	1	7	2								2		1	2	2	1	2	1	2020-08-18	1														1	1	1	1
10	481	0		26	1	7	2	2	2	5	2								2		2	2	2	2		1														1		3	1	1	4
6	631	0		26	1	7	2	1	1	999	2		1						2		2	2	2	2		2		2														1	1	1	1
6	665	0		26	1	4	1	2	2	3	2								1	3	1	2	2	1	2	2		2														2	1	1	1
6	671	0		26	2	4	1	1	2	999	2								1	3	2	2	1	1	1	2		2														1	1	1	1
6	687	1	27.74	26	1	1	2	2	1	7	2								2		1	2	2	1	1	1	2020-10-27	1	1	2	3		5	6	7	8	9	10			13	1	1	1	1
3	751	0		26	2	5	1	2	2	1	2								2		2	2	2	2		2		2														3	1	1	3
3	773	0		26	2	9	1	1	2	3	1		1						2		1	1	2	2		2		2														2	1	1	1
3	780	0		26	2	5	1	2	2	8	2								2		2	2	2	2		2		2														1	1	1	1
3	791	0		26	1	2	1	2	2	1	2								2		1	2	1	2		2		1						1				1		1		1	1	1	1
7	919	0		26	2	5	1	2	2	999	2								2		1	2	2	2		2		2														1	1	1	1
9	1014	0		26	2	2	1	1	2	1	2								1	2	1	2	1	1	1	2		1		1		1						1				1	1	2	2
9	1023	0		26	2	4	1	1	2	8	2								2		2	2	1	2		2		2														1	1	1	1
9	1079	0		26	3	7	1	1	2	999	2								1	2	2	2	2	2		2		2														1	1	1	1
10	1148	1	2.89	26	2	1	2	1	1	1	2								2	1	1	2	1	1	1	2		1	1	1	1		1	1	1	1	1	1		1	1	1	1	1	1
10	1176	1	4.16	26	2	2	1	1	2	999	2								1	3	1	2	2	2		2		2			1			1								1	1	1	1
11	1400	1	26.42	26	1	4	2	1	1	1	2								2		1	2	2	2		2		1				1		1		1						1	1	1	1
11	1403	0		26	2	7	2	2	1	1									2		2	2	2	2		2		2														1	1	2	3
10	1514	0		26	2	1	2	2	1	7	2								1	1	1	1	1	2		2		1	1	1	1			1	1	1	1	1		1	1	1	1	1	1
10	1521	0		26	2	7	2	2	1	5	2								2		1	2	2	2		2		2														4	1	1	2
4	1622	0		26	2	7	2	2	1	7	2								1	3	1	2	2	2		2		1			1									1		3	1	2	4
5	1712	0		26	2	5	1	1	2	7	2								2		1	2	2	2		2		2														1	1	1	2
5	1721	1	1.24	26	1	1	2	1	1	7	2										2	1	1	1	1	1	2020-08-11	1		1	1		1	1	1		1	1			1	1	1	1	1
1	148	0		26	2	7	2	2	1	5	2								1	4	1	2	1	2		2		2														1		1	3
2	302	0		26	2	5	1	1	1	3	2								2		2	2	2	2		2		2														4		2	3
3	837	0		26	2	5	1	1	2	7	2								2		2	2	2	2		2		2														4		1	4
1	37	0		25	1	5	1	2	2	999	2								2		2	2	2	1	2	2		2														5	4	1	3
1	62	0		25	2	5	1	2	2	999	2								2		2	2	2	2		2		2														1	4	1	1
10	1217	0		25	1	5	1	1	2	1	2								2		2	2	1	2		2		2														4	3	1	1
11	1417	0		25	1	5	1	1	2	7	2								2		2	2	2	2		2		2														1	2	2	2
1	56	0		25	2	7	2	2	1	1	2								2		1	2	2	2		2		2														1	1	1	1
1	133	0		25	2	5	1	2	2	999	2								2		2	2	2	2		2		1						1				1				1	1	1	1
2	208	0		25	1	3	2	2	2	7	2								2		2	2	2	2		1		2														1	1	1	1
2	311	0		25	2	4	1	1	2	7	2								2		1	2	1	2		2		2														2	1	1	3
10	409	0		25	1	3	1	2	2	999	2								2		1	2	1	1	1+2	2		2														1	1	1	1
10	452	1	72.6	25	1	7	2	2	1	4	2								1	3	1	2	2	1	2	2		1		1								1				1	1	1	4
10	502	0		25	2	7	2	2	1	999	2								2		1	999	2	2		2		2														1	1	1	1
6	659	0		25	1	4	1	1	1	999	1				1				1	3	1	1	1	1	2	2		2														1	1	2	1
6	703	1	1.59	25	2	1	2	2	1	2	2								2		2	2	1	1	1	1	2020-10-27	1						6							13	1	1	1	1
3	815	0		25	2	7	2	2	1	1	1	1	1						2		1	2	2	2		2		2														4	1	2	5
3	820	0		25	2	4	1	1	2	7	2								1	4	1	2	2	2		2		1	1	1												3	1	1	1
3	829	0		25	1	4	1	1	2	1	2								2		1	2	2	2		2		2														2	1	2	1
7	917	0		25	2	7	2	2	1	7	2								2		1	2	1	2		2		2														2	1	1	2
7	949	0		25	2	7	2	2	1	999	2								2		1	2	2	2		2		2														2	1	1	1
7	954	0		25	2	5	1	1	1	999	2								2		1	2	2	2		2		2														1	1	1	2
10	1266	0		25	2	1	1	1	1	3	2								1	3	2	2	2	1	2	2		1	1	1	1			1						1		1	1	2	2
10	1525	0		25	2	1	1	1	2	7	2								1	3	1	2	1	2		2		1		1	1						1			1		1	1	1	1
5	1711	0		25	2	5	1	1	2	3	2								2		2	2	1	2		2		2														2	1	1	3
5	1740	0		25	1	1	2	2	1	8	2								2		1	2	1	2		2		2														1	1	1	1
5	1760	0		25	1	7	1	1	2	1	2								1	3	1	2	1	1	1	1	2020-09-24	1				1	1	1				1		1		2	1	2	5
1	1765	0		25	2	8	1	1	1	1	2								1	4	1	2	1	1	1	2		2														1	1	1	1
1	152	0		25	2	7	2	2	1	999	2								2		1	2	1	2		2		2														3		3	4
2	285	0		25	1	4	1	1	2	7	2								1	4	1	2	1	2		2		2														3		1	3
9	1044	0		25	3	5	1	1	2	7	1		1						2		1	2	1	1				2														3		1	3
1	54	0		24	2	7	2	2	1	2	2								2		2	2	2	2		2		2														4	1	4	1
2	235	0		24	2	5	1	1	2	1	2								1	3	1	2	1	2		2		2														3	1	2	5
2	244	0		24	2	5	1	1	2	1	2								2		1	2	1	2		2		2														2	1	3	1
2	258	0		24	2	3	1	1	1	3	2								1	3	1	2	1	1	2	2		2														1	1	1	1
2	297	0		24	2	7	2	1	1	1	2								2		1	3	1	2	1	2		1			1			1								2	1	1	5
2	347	0		24	2	7	2	2	1	7	2								1	4	1	2	1	2		2		2														2	1	1	2
10	437	1	7.11	24	3	5	1	1	2	999	2								1	4	2	2	2	1	1	1	2020-10-20	1	1	1	1	1	1	1			1	1	1		1	1	1	1	1
6	651	1	116.2	24	1	7	2	1	2	7	2								1	3	1	2	1	2		2		2														1	1	1	1
3	786	0		24	2	7	1	1	2	1	2								2		1	2	2	2		2		2														2	1	1	1
3	793	0		24	2	5	1	2	2	1	2								2		1	2	1	1	1	2		2														1	1	1	1
7	907	0		24	2	7	2	2	1	7	2								1	4	1	2	1	2		2		2														1	1	1	3
7	971	0		24	2	7	2	2	1	2	2								1	3	1	2	2	2		2		1	1		1	1				1						3	1	1	3
9	1028	0		24	2	2	2	1	1	1	2								1	3	1	2	1	2		2		2														1	1	1	1
9	1048	0		24	1	7	2	2	1	3	2								2		1	2	2	2		2		2														1	1	1	3
9	1078	1	9.42	24	3	3	2	1	2	999	2								2		2	2	2	2		2		2														3	1	1	5
10	1173	0		24	1	1	2	2	1	1	2								1	4	1	2	1	2		2		2														1	1	1	1
10	1235	0		24	2	5	1	2	1	999	2								1	3	1	2	2	2		2		1	1	1	1		1	1			1					2	1	1	1
10	1245	0		24	1	5	1	1	2	7	2								2		2	2	2	2		2		2														1	1	1	1
10	1250	0		24	3	1	2	2	1	7	2								1	3	2	2	1	1	1	2		1	1	1				1		1				1		1	1	1	2
10	1257	0		24	2	999	2	2	1	7	1							1	1	3	1	2	1	2		2		2														1	1	1	1
11	1407	0		24	1	1	2	2	1	7	2								1		1	1	2	2		2		2														1	1	1	1
11	1414	0		24	2	5	1	2	1	999	1	1							2		2	2	2	2		2		2														1	1	1	1
11	1418	0		24	2	7	2	2	1	1	2								2		1	2	2	2		2		2														3	1	1	2
11	1421	0		24	1	7	2	2	1	1	2								2		2	1	2	2		2		2														4	1	2	4
4	1616	0		24	1	7	2	2	1	7	2								1	3	1	2	1	2		2		2														4	1	1	1
2	283	0		24	1	5	1	1	2	8	2								2		1	2	1	1	1	2		2														5		1	2
1	120	0		23	1	7	2	1	1	999	2								1	3	1	2	2	2		2		2														4	4	1	3
3	821	1	12.33	23	2	5	1	1	2	999	2								2		1	2	2	2		2		2														1	3	2	3
2	217	0		23	2	1	2	1	2	3	1				1				1	2	1	2	1	2		2		1	1	1			1	1		1	1	1		1	1	4	1	1	5
2	219	0		23	2	1	2	2	1	2	2								1	3	1	2	1	2		2		2														1	1	1	1
2	231	0		23	1	5	1	3	2	1	2								2		2	2	2	2		2		2														4	1	1	4
2	295	0		23	2	4	1	1	2	7	2								1	3	1	2	1	2		2		2														1	1	2	1
10	413	1	7.02	23	1	4	2	1	1	999	2								1	3	1	2	1	1	2	2		2														1	1	1	5
10	444	1	46.25	23	1	3	2	2	1	5	2								1	1	1	2	1	1	1	1	2020-09-10	1	1	1	1	1		1	1	1	1	1		1	1	2	1	2	3
10	513	0		23	2	7	2	2	1	7	2								1	4	2	2	1	2		2		2														3	1	1	1
6	602	0		23	2	2	2	2	1	1	2								1	3	1	2	1	1	1	2		1	3											12		1	1	1	2
6	609	0		23	2	999	1	2	1	8	2								2		2	2	2	2		2																3	1	1	2
6	615	0		23	2	2	1	1	2	999	2								2		1	2	2	2		2		2														4	1	2	2
6	653	0		23	3	5	1	2	2	999	2								2		1	2	2	2			2020-04-01	1														1	1	1	1
6	686	1	134.5	23	1	7	2	1	1	999	2								1	3	1	2	2	2		2		1	1	2	3											1	1	1	1
3	822	0		23	3	5	1	1	3	7	2								2		1	2	2	1	2	2		2														1	1	1	1
7	927	0		23	2	7	2	2	1	7	2								2		1	2	1	2		2		2														4	1	1	1
7	944	1	2.7	23	2	2	2	1	1	1	2								1	2	1	2	1	1	2	1	2020-11-08	1					1	1			1	1		1	1	2	1	1	1
7	946	1	138.2	23	2	7	2	2	1	1	2								2		1	2	2	2		2		2														2	1	1	2
7	976	0		23	2	7	2	2	1	999	2								2		1	2	2	2		2		2														2	1	1	1
9	1010	0		23	1	7	2	1	1	999	2								1	2	1	2	1	2		2		2														1	1	1	1
9	1011	0		23	1	7	2	1	1	1	2								1	3	2	2	1	2		2		1						1								1	1	1	1
9	1024	0		23	2	5	1	1	2	999	2								2		1	2	1	2		2		2														1	1	1	1
10	1164	1	149.1	23	2	2	2	3	1	8	2								2		2	2	1	2		2		2														2	1	1	2
10	1274	0		23	2	7	2	1	1	5	2								1	2	1	2	1	1	1	2		1		1				1						1		2	1	1	1
11	1409	0		23	1	5	1	1	2	999	2								2		1	2	2	2		2		2														4	1	2	3
11	1416	0		23	2	3	2	2	1	999	2								2		2	2	2	2		2		2														1	1	1	1
11	1433	0		23		5	1	1	2	1	1				1				2		2	1	2	2		2		2														1	1	1	5
11	1446	0		23	1	4	1	1	2	1	2								2		2	2	2	2		2		2														1	1	2	1
10	1504	1	51.61	23	2	1	2	2	1	7	2								1	2	2	2	1	1	2	2		2														2	1	1	1
10	1530	0		23	2	7	2	2	1	3	2								2		2	2	1	2		2		2														2	1	2	2
10	1542	0		23	2	3	2	2	1	999	2								1	3	1	2	2	2		2		2														2	1	1	2
4	1642	0		23	2	7	2	2	1	7	2								2			2	2	2		2		2														1	1	1	1
4	1650	0		23	2	7	2	2	1	6	2								2		1	2	2	2		2		2														3	1	1	4
2	331	0		23	1	3	2	2	1	5	2								2		1	2	2	2		2		2														3		1	1
2	350	0		23	2	5	1	1	2	3	2								1	4	1	2	1	2		2		2														3		2	2
3	770	0		23	2	3	2	1	1	5
4	1625	0		23	2	7	2	2	1	7	2								1	4	1	2	2	2		2		2														3		1	2
11	1436	0		22		3	1	1	2	1	2								2		2	2	2	2		2		2														1	3	1	3
4	1637	0		22	2	3	2	1	1	7	2								1	2	1	2	2	2		2		1	1	1	1							1				1	3	1	1
1	123	0		22	3	7	2	2	2	7	2								2		2	2	1	2		2		2														1	1	1	1
1	141	0		22	1	7	1	1	2	7	2								1	1	2	2	1	1		2		1						1				1				1	1	1	1
2	209	0		22	1	1	2	2	1	1	2								1	3	1	2	1	2		2		2														2	1	1	2
2	229	0		22	2	4	1	2	2	1	2								2		1	2	1	2		2		2														2	1	1	2
2	330	0		22	1	3	2	2	1	3	2								1	5	1	2	2	2		2		2														2	1	1	3
10	466	1	55.73	22	1	3	2	2	1	5	2								1	3	1	2	1	1	2	2		1	1	1	1			1		1		1		1		2	1	1	1
10	507	0		22	2	7	2	2	1	999	2								2		2	2	2	2		2		2														3	1	1	3
10	535	0		22	2	3	2	1	1	3	2								1	3	2	2	2	2		2		2														2	1	1	1
6	605	0		22	2	2	2	1	1	999	2								2		1	2	1	1	1	2		2														1	1	1	1
6	613	0		22	2	5	1	1	2	7	2								2		1	2	2	2		2		2														4	1	1	1
6	688	0		22	1	1	2	1	1	7	2								2		2	2	1	1	1	2		2														1	1	1	1
3	863	0		22	1	5	1	1	2	3	2								2		2	2	2	2		2		2														1	1	1	1
7	909	0		22	2	5	2	1	1	7	2								2		1	2	1	2		2		2														1	1	1	1
7	931	0		22	2	3	2	2	1	1	2								2		2	2	2	2		2		2														1	1	1	1
7	948	0		22	2	7	2	1	1	999	2								2		1	1	2	2		2		2														3	1	1	1
7	968	0		22	2	7	2	2	1	7	2								1	3	2	2	2	2		2		2														3	1	1	1
7	977	1	4.32	22	2	7	2	1	1	1	2								1	4	1	2	1	1	2	2		2														4	1	1	1
10	1139	0		22	2	3	2	2	1	1	2								1	4	1	2	2	2		2		2														1	1	1	3
10	1168	1	25.7	22	2	3	2	2	1	2	2								1	1	1	2	1	1	2	1	2020-07-12	1	1	1		1		1	1	1		1				1	1	1	1
10	1200	1	1.01	22	1	1	2	1	1	7	2								1	3	1	2	1	1	1	1	2020-09-01	1		1			1				1	1		1	1	2	1	1	1
11	1424	0		22	2	5	1	1	1	999	2								2		1	2	2	2		2		2														1	1	3	2
10	1515	0		22	2	1	2	2	1	1	2								2		1	2	1	1	1	2		1						1				1		1		1	1	1	1
4	1602	0		22	2	7	1	1	1	1	2								2		2	2	2	2		2		2														1	1	1	1
4	1658	0		22	2	7	2	2	1	7	2								2		1	2	2	2		2		2														2	1	1	1
5	1724	0		22	2	7	1	1	2	7	2								2		1	2	2	2		2		2														1	1	3	3
5	1743	0		22	1	7	1	1	2	7	2								2		2	2	1	2		1	2020-09-01	2														3	1	2	1
2	314	0		22	2	5	1	1	3	3	2								2		1	2	2	2		2		2														3		1	3
3	775	0		22	1	5	1	1	2	1	1	1							2		1	2	1	2		2		2														3		1	5
1	42	0		21	1	7	2	1	1	7	2								1	3	2	2	1	1	2	2		2														2	4	1	1
1	85	0		21	1	7	2	1	1	999	2								1	3	2	2	1	2		2		2														1	4	1	5
1	32	0		21	2	7	2	1	1	999	2								2		1	2	1	2		2		2														1	3	1	1
10	1506	0		21	2	7	2	2	1	3	2								1	4	1	2	2	2		2		2														3	3	1	3
1	57	0		21	2	7	2	2	1	1	2								2		1	2	1	2		2		2														1	1	1	1
1	80	0		21	1	7	2	1	1	5	2								1	2	2	1	1	1	2	2		1	1		1			1						1		2	1	2	1
1	149	0		21	1	7	2	1	1	1	2								2		1	2	2	2		2		2														1	1	1	2
2	202	0		21	2	1	1	1	1	5	2								1	3	1	2	1	2		2		1	1		1		1	1				1		1		2	1	2	3
2	292	0		21	1	5	1	1	2	5	2								1	4	1	2	2	2		2		2														2	1	1	3
2	310	0		21	2	7	2	2	1	1	2								2		1	2	1	2		2		2														2	1	1	4
10	487	1	15.34	21	1	7	2	1	1	7	2								1	3	2	2	2	2		2		2														2	1	1	2
6	606	0		21	2	5	1	2	2	999	2								2		2	2	1	2		2		2														1	1	1	1
6	683	1	1.04	21	2	5	1	1	2	999	2								1		1	2	2	2		2		2														3	1	1	1
3	796	0		21	1	7	2	1	1	1	1		1	1				1	1	2	1	2	1	1	1	2		1	1	1	1	1	1				1				1	1	1	1	2
3	806	0		21	2	7	2	2	2	3	2								2		1		1	1	1	2		2														1	1	1	1
3	846	0		21	2	7	2	2	1	2	2								2		2	2	2	2		2		2														1	1	1	3
7	912	0		21	2	5	1	1	2	999	2								1	3	1	2	2	2		2		2														2	1	1	1
7	928	1	66.57	21	2	7	1	1	2	999	2								2		2	2	2	2		2		2														1	1	1	1
7	935	0		21	2	7	2	2	1	1	2								1	2	2	2	2	2		2		2														1	1	1	1
7	939	0		21	2	7	2	1	1	999	2								2		1	2	2	1		2		2														3	1	1	1
7	974	0		21	2	7	2	2	1	1	2								1	4	1	2	1	2		2		2														3	1	1	3
10	1151	0		21	1	5	1	1	2	7	2								1	3	2	2	2	2		2		2														1	1	1	3
8	1303	0		21	1	3	2	2	1	3	2								2		1	2	2	2		2		2														3	1	2	4
11	1401	0		21	1	3	1	1	2	7	2								2		2	2	2	2		2		2														1	1	1	1
4	1624	0		21	2	7	2	2	1	7	1							1	2		2	2	2	2		2		2														2	1	2	4
5	1723	0		21	1	7	2	2	1	2	2								2		1	2	2	1	2	2		2														1	1	1	1
2	201	0		21	2	1	2	1	1	1	2								2		1	2	1	2		2		2														3		2	4
2	205	0		21	1	1	2	1	1	5	2								1	1	1	2	2	2		2		1		1		1	1									4		1	1
2	279	0		21	2	5	1	1	2	2	2								1	4	1	2	2	2		2		2														3		2	2
2	287	0		21	2	5	1	1	2	7	2								1	3	1	2	1	2		2		2														3		1	3
10	426	0		21	1	5	1	1	2	7	2								1	3	1	2	1	1	2	2		2														4		3	4
3	779	0		21	2	7	2	1	1	1	2								2		1	2	1	2		2		2														3		1	3
1	144	0		20	2	7	2	1	1	999	1				1				1	3	1	2	2	2		2		1	1	1	1		1	1		1		1		1		1	1	1	3
1	167	0		20	2	7	2	1	1	7	2								1	3	1	2	2	2		2		2														2	1	1	1
2	296	0		20	2	3	2	1	1	3	2								2		1	2	2	2		2		2														1	1	1	3
10	548	0		20	2	7	2	2	1	7	2								2		1	2	2	2		2		2														2	1	2	2
3	765	0		20	2	7	1	1	1	1	2								1	5	1	2	1	2		2		2														3	1	3	3
3	866	0		20	2	7	1	1	1	7	1							1	2		1	2	2	2		2		2														2	1	1	4
9	1057	1	6.87	20	2	3	1	1	2	999	1	1							2		2	2	2	2		2		2														1	1	1	3
10	1508	1	33.58	20	2	7	2	2	1	7	2								2		2	2	2	2		2		1												1		1	1	1	1
2	337	0		20	1	7	2	1	1	3	2								1	4	2	2	1	2		2		2														3	999	1	3
9	1033	0		20	2	5	1	1	2	7	2								2		2	2	1	2		2		2														4	999	1	4
10	547	1	69.43	19	2	7	2	2	1	1	2								2		1	2	2	2		2		2														3	999	1	2
10	1502	1	84.41	19	2	7	2	2	1	1	2								1	3	1	2	2	2		2		1	1	1								1		1		4	3	2	4
1	53	0		19	2	7	2	2	1	7	2								1	4	1	2	2	2		2		2														2	1	1	1
1	112	1	6.98	19	2	7	2	1	1	999	2								1	1	1	2	1	2		1	2020-11-01	1	1	1		1	1	1	1	1	1	1		1	1	2	1	1	1
2	245	1	24.7	19	2	4	1	1	2	5	2								1	3	1	2	1	1	2	2		2														3	1	2	4
10	418	0		19	1	3	2	1	1	1	2								1	3	1	2	2	2		2		1	1	1				1						1	1	2	1	1	1
10	421	0		19	1	4	1	1	2	999	2								2		1	1	1	1	2	2		2														4	1	1	2
6	672	0		19	2	5	1	1	2	999	2								1	3	1	2	2	2		2		1		2	3		5	6				10		12		3	1	1	3
3	778	0		19	2	5	1	1	1	1	2								1	3	1	2	2	2		2		2														3	1	1	1
3	781	1	3.57	19	3	5	1	1	1	7	2								2		1	2	2	2		2		2														2	1	1	1
3	827	0		19	1	7	1	1	3	7	1					1			2		2	2	2	2		2		2														1	1	2	2
7	920	0		19	2	7	2	1	1	5	2								1	3	1	1	2	2		2		2														3	1	1	1
7	925	1	27.86	19	2	7	2	2	1	999	2								2		1	2	2	2		2		2														1	1	1	1
7	965	0		19	2	7	1	1	2	1	2								1	3	2	2	2	2		2		2														3	1	4	2
10	1120	0		19	2	7	1	1	1	999	2								1	3	1	2	2	2		2		2														2	1	1	1
10	1239	1	2.48	19	1	5	1	1	1	7	2								2		2	2	2	2		2		2														1	1	1	1
8	1316	0		19	1	7	2	1	1	7	2								1	4	2	2	2	2		2		1												1		2	1	1	2
11	1435	0		19		5	1	1	2	999	2								2		2	2	2	2		2		2														3	1	1	1
11	1438	0		19		3	1	1	3	7	2								2		2	2	1	2		2		2														2	1	1	2
4	1611	0		19	1	7	2	2	1	7	2								2		1	2	1	2		2		2														2	1	1	1
4	1620	0		19	2	7	2	2	1	1	2								2		2	2	2	2		2		2														2	1	2	4
2	322	0		19	2	5	1	1	2	1	2								2		2	2	2	2		2		2														4		3	5
2	335	0		19	1	7	2	2	1	7	2								2		1	2	2	2		2		1	1	1			1	1	1	1						4		1	3
1	130	1	34.3	18		3	2	1	1	999	2								2		1	2	2	2		2		2														1	1	1	1
2	232	0		18	2	999	1	1	2	1	2								1	4	2	2	1	2		2		2														3	1	3	4
2	234	0		18	2	5	1	1	1	1	2								2		2	2	2	2		2		2														1	1	1	3
6	637	1	88.88	18	2	3	1	1	1	7	2								2		1	2	1	1	2	1	2020-11-01	2														3	1	1	2
3	788	0		18	2	5	1	1	2	1	2								2		2	2	2	2		2		2														1	1	1	1
3	790	0		18	2	5	1	1	2	1	1				1				2		1	2	2	2		2		2														2	1	1	1
7	906	1	3.05	18	2	5	1	1	2	999	2								2		1	2	2	2		2		2														1	1	1	3
7	918	1	151.4	18	2	7	2	1	1	999	2								2		1	1	2	2		2		2														1	1	2	2
7	947	1	24.33	18	2	7	2	1	1	999	2								1	4	1	1	1	2		2		2														1	1	1	1
7	957	0		18	2	7	2	2	1	999	2								2	2	2	2	2	2		2		2														1	1	1	4
7	980	0		18	2	7	1	1	2	7	2								2		1	2	2	2		2		2														1	1	1	3
9	1007	0		18	2	5	1	1	1	999	2								1	3	1	2	1	2		2		1		1												3	1	3	2
10	1147	0		18	1	999	2	1	1	3	2								2		2	2	2					2														1	1	1	1
10	1231	0		18	1	3	2	1	1	999	2								2		1	2	2	2		2		2														1	1	2	1
10	1238	0		18	1	5	1	1	1	7	2								1	2	1	2	2	2		2		1		1				1								1	1	1	1
8	1319	0		18	1	5	1	1	1	8	2								1	3	1	2	1	2		2		1												1		3	1	1	5
4	1606	0		18	1	7	1	1	2	7	2								2		2	2	2	2		2		2														1	1	1	1
4	1619	0		18	1	7	2	1	1	3	2								1	3	1	2	1	2		2		2														2	1	1	1
4	1628	0		18	2	7	2	1	1	8	2								2		2	2	2	2		2		2														2	1	1	2
2	305	0		18	2	5	1	1	1	7	2								2		1	2	1	2		2		2														3		1	1
4	1629	0		18	2	7	2	2	1	7	2								2		1	2	2	1	2	2		2														3		2	3
4	1636	0		18	2	3	2	1	1	7	2								1	3	2	2	1	2		2		2														2		1	2
1	35	0			2	9	1	2	2	1	2								1	4	1	2	1	1	1	2		2														1	4	2	3
1	52	0			2	7	2	2	1	3	2								2		1	2	2	2		2		2														3	1	1	1
10	499	0			2	3	2	1	1	999	2								2		2	2	2	2		2		2														1	1	1	2
10	500	0			2	7	2	2	1	7	2								2		1	2		2		2		2														1	1	1	1
3	764	0			2	7	2	5	1	7	1	1	1						2		2	2	2	2		2		2														5		1	5
